# Supplementary material for: RNA-seq reveals the RNA binding proteins, Hfq and RsmA, play various roles in virulence, antibiotic production and genomic flux in Serratia sp. ATCC 39006
Source: BMC Genomics. 2013 Nov 22;14(1):822. doi: 10.1186/1471-2164-14-822 (PMC4046660; doi:10.1186/1471-2164-14-822)
Supplement: Supplementary file 2 — Additional file 2: Table S5: A complete list of all genes identified as differentially expressed in the RNA-seq or iTRAQ datasets for the hfq and rsmA mutants. (XLSX 248 KB) [file 12864_2013_5562_MOESM2_ESM.xlsx]

## Sheet: Master
Table S5. A complete list of all genes identified as differentially expressed in the RNA-seq or iTRAQ datasets for the hfq and rsmA mutants.
Combined dataset of differentially expressed genes using cutoff of Hfq RNA q < 0.1 and protein P < 0.1 and rsmA RNA q < 0.05 and protein q < 0.1
	Hfq RNA		Hfq Protein		rsmA RNA		rsmA Protein
Gene	FC	FC Log	FC	FC Log	FC	FC Log	FC	FC Log	Description
or0009	#N/A	#N/A	#N/A	#N/A	#N/A	#N/A	2.22425	1.15332	Putative uncharacterized protein;
or0018	#N/A	#N/A	#N/A	#N/A	0.638838	-0.646479	0.229316	-2.12459	TRAP dicarboxylate transporter, DctP subunit;
or0022	#N/A	#N/A	#N/A	#N/A	0.617258	-0.696054	#N/A	#N/A	SNARE associated Golgi protein;
or0028	#N/A	#N/A	#N/A	#N/A	0.459911	-1.12057	#N/A	#N/A	Transcriptional regulator, IclR family;
or0029	#N/A	#N/A	#N/A	#N/A	0.633839	-0.657812	#N/A	#N/A	Isocitrate dehydrogenase kinase/phosphatase;
or0030	#N/A	#N/A	#N/A	#N/A	0.279648	-1.83832	0.466314	-1.10063	Isocitrate lyase;
or0031	#N/A	#N/A	0.561044	-0.833813	0.272803	-1.87407	#N/A	#N/A	Malate synthase;
or0038	#N/A	#N/A	#N/A	#N/A	2.42918	1.28047	#N/A	#N/A	DNA protecting protein DprA;
or0049	#N/A	#N/A	#N/A	#N/A	0.492141	-1.02286	#N/A	#N/A	30S ribosomal protein S11;
or0052	#N/A	#N/A	#N/A	#N/A	0.585473	-0.772327	#N/A	#N/A	Preprotein translocase subunit secY;
or0053	2.56173	1.35712	#N/A	#N/A	#N/A	#N/A	#N/A	#N/A	50S ribosomal protein L15;
or0056	2.30078	1.20212	#N/A	#N/A	#N/A	#N/A	#N/A	#N/A	50S ribosomal protein L18;
or0061	#N/A	#N/A	#N/A	#N/A	#N/A	#N/A	1.47482	0.560534	50S ribosomal protein L24;
or0062	#N/A	#N/A	#N/A	#N/A	0.580984	-0.78343	#N/A	#N/A	50S ribosomal protein L14;
or0076	#N/A	#N/A	#N/A	#N/A	0.705511	-0.503259	#N/A	#N/A	Elongation factor G;
or0092	#N/A	#N/A	1.41403	0.499812	#N/A	#N/A	#N/A	#N/A	Peptidyl-prolyl cis-trans isomerase;
or0097	#N/A	#N/A	#N/A	#N/A	0.513239	-0.962298	#N/A	#N/A	Peptidyl-prolyl cis-trans isomerase;
or0101	#N/A	#N/A	1.23392	0.303255	#N/A	#N/A	#N/A	#N/A	ABC transporter related;
or0103	#N/A	#N/A	#N/A	#N/A	1.56608	0.647156	#N/A	#N/A	Alcohol O-acetyltransferase;
or0105	#N/A	#N/A	#N/A	#N/A	1.49758	0.582636	#N/A	#N/A	Phosphoribulokinase;
or0119	#N/A	#N/A	#N/A	#N/A	0.456401	-1.13163	#N/A	#N/A	OsmC family protein;
or0120	#N/A	#N/A	#N/A	#N/A	0.514003	-0.96015	#N/A	#N/A	Transcriptional regulator, Crp/Fnr family;
or0121	#N/A	#N/A	#N/A	#N/A	0.478035	-1.06481	#N/A	#N/A	Succinylornithine transaminase family;
or0123	#N/A	#N/A	#N/A	#N/A	0.610022	-0.713066	#N/A	#N/A	P4 alpha zinc-binding domain protein;
or0128	#N/A	#N/A	#N/A	#N/A	0.39629	-1.33537	#N/A	#N/A	hypothetical protein 123928:124158 reverse MW:8636
or0130	#N/A	#N/A	#N/A	#N/A	0.40658	-1.29839	#N/A	#N/A	Putative uncharacterized protein;
or0131	#N/A	#N/A	#N/A	#N/A	0.430683	-1.2153	#N/A	#N/A	Putative uncharacterized protein;
or0132	#N/A	#N/A	#N/A	#N/A	0.489535	-1.03052	#N/A	#N/A	Putative uncharacterized protein;
or0143	#N/A	#N/A	#N/A	#N/A	0.583498	-0.777201	#N/A	#N/A	Transcriptional regulator, LysR family;
or0144	#N/A	#N/A	#N/A	#N/A	0.459905	-1.12059	#N/A	#N/A	Enoyl-CoA hydratase/isomerase;
or0146	#N/A	#N/A	#N/A	#N/A	0.489425	-1.03084	#N/A	#N/A	Pectate lyase/Amb allergen;
or0147	0.371534	-1.42844	#N/A	#N/A	0.426051	-1.2309	#N/A	#N/A	Pectate lyase/Amb allergen;
or0149	#N/A	#N/A	#N/A	#N/A	0.580927	-0.783571	#N/A	#N/A	Diguanylate cyclase with hemerythrin-like metal-binding domain;
or0150	2.6581	1.41039	#N/A	#N/A	0.431308	-1.21321	#N/A	#N/A	Peptidyl-prolyl cis-trans isomerase;
or0151	#N/A	#N/A	#N/A	#N/A	0.463793	-1.10845	#N/A	#N/A	Mandelate racemase/muconate lactonizing protein;
or0152	#N/A	#N/A	#N/A	#N/A	0.387373	-1.36821	#N/A	#N/A	Phosphorylase;
or0153	#N/A	#N/A	#N/A	#N/A	0.481699	-1.0538	0.570078	-0.810769	Glycogen synthase;
or0154	0.361252	-1.46892	#N/A	#N/A	0.423757	-1.23869	0.361682	-1.46721	Glucose-1-phosphate adenylyltransferase;
or0155	#N/A	#N/A	#N/A	#N/A	0.462966	-1.11102	#N/A	#N/A	Glycogen debranching enzyme GlgX;
or0156	#N/A	#N/A	#N/A	#N/A	0.434056	-1.20405	0.562516	-0.830034	1,4-alpha-glucan-branching enzyme;
or0157	#N/A	#N/A	#N/A	#N/A	0.456531	-1.13122	#N/A	#N/A	Signal transduction histidine kinase, LytS;
or0158	#N/A	#N/A	#N/A	#N/A	0.444029	-1.17127	#N/A	#N/A	Putative uncharacterized protein;
or0160	#N/A	#N/A	#N/A	#N/A	0.523627	-0.933389	#N/A	#N/A	Transcriptional regulator;
or0162	#N/A	#N/A	#N/A	#N/A	0.554848	-0.849837	#N/A	#N/A	Putative uncharacterized protein;
or0163	#N/A	#N/A	#N/A	#N/A	0.553381	-0.853656	#N/A	#N/A	Putative uncharacterized protein;
or0169	#N/A	#N/A	#N/A	#N/A	0.488622	-1.03321	#N/A	#N/A	Methyltransferase type 11;
or0206	2.48436	1.31288	#N/A	#N/A	#N/A	#N/A	#N/A	#N/A	Gluconate transporter;
or0207	#N/A	#N/A	#N/A	#N/A	3.56439	1.83365	#N/A	#N/A	Short-chain dehydrogenase/reductase SDR;
or0209	#N/A	#N/A	#N/A	#N/A	0.273195	-1.872	0.24223	-2.04555	Putative regulatory protein;
or0210	#N/A	#N/A	#N/A	#N/A	0.329877	-1.6	#N/A	#N/A	Trans-2-enoyl-CoA reductase (NADPH);
or0214	#N/A	#N/A	#N/A	#N/A	0.294318	-1.76455	#N/A	#N/A	Trehalose-phosphate phosphatase;
or0215	#N/A	#N/A	#N/A	#N/A	#N/A	#N/A	0.522082	-0.937652	Alpha,alpha-trehalose-phosphate synthase (UDP-forming);
or0226	4.62694	2.21006	#N/A	#N/A	#N/A	#N/A	#N/A	#N/A	Myo-inositol 2-dehydrogenase;
or0230	#N/A	#N/A	#N/A	#N/A	0.34199	-1.54798	#N/A	#N/A	Putative thymidylate synthase protein;
or0236	#N/A	#N/A	#N/A	#N/A	#N/A	#N/A	0.609928	-0.713288	Amidohydrolase;
or0241	#N/A	#N/A	#N/A	#N/A	1.57164	0.652272	#N/A	#N/A	Lipopolysaccharide biosynthesis protein;
or0243	#N/A	#N/A	#N/A	#N/A	#N/A	#N/A	0.608224	-0.717326	UDP-N-acetyl-D-mannosamine dehydrogenase;
or0253	#N/A	#N/A	#N/A	#N/A	1.76104	0.816424	#N/A	#N/A	ATP-dependent DNA helicase Rep;
or0256	#N/A	#N/A	#N/A	#N/A	0.554747	-0.850099	#N/A	#N/A	Sodium/proline symporter;
or0257	#N/A	#N/A	#N/A	#N/A	#N/A	#N/A	1.55683	0.638612	Ketol-acid reductoisomerase;
or0258	#N/A	#N/A	#N/A	#N/A	1.66111	0.732144	#N/A	#N/A	Transcriptional regulator, LysR family;
or0264	#N/A	#N/A	#N/A	#N/A	1.5909	0.669847	#N/A	#N/A	Acetolactate synthase;
or0265	#N/A	#N/A	#N/A	#N/A	1.67426	0.743522	#N/A	#N/A	Major facilitator superfamily MFS_1;
or0266	#N/A	#N/A	#N/A	#N/A	5.43859	2.44323	#N/A	#N/A	Mg chelatase, subunit ChlI;
or0267	#N/A	#N/A	#N/A	#N/A	2.26123	1.17711	0.66444	-0.589788	Putative uncharacterized protein;
or0268	#N/A	#N/A	#N/A	#N/A	1.99128	0.993699	#N/A	#N/A	LysR-family transcriptional regulator;
or0270	#N/A	#N/A	#N/A	#N/A	2.53321	1.34097	#N/A	#N/A	Putative ABC transporter permease protein;
or0271	#N/A	#N/A	#N/A	#N/A	2.45389	1.29507	#N/A	#N/A	ABC transporter related;
or0272	#N/A	#N/A	#N/A	#N/A	#N/A	#N/A	0.237174	-2.07598	Periplasmic binding protein/LacI transcriptional regulator;
or0273	#N/A	#N/A	#N/A	#N/A	2.40452	1.26575	#N/A	#N/A	Glutamate racemase;
or0274	#N/A	#N/A	#N/A	#N/A	1.68695	0.754418	#N/A	#N/A	TonB-dependent vitamin B12 receptor;
or0279	#N/A	#N/A	#N/A	#N/A	#N/A	#N/A	1.73954	0.798702	Transcriptional regulator, LysR family;
or0284	#N/A	#N/A	#N/A	#N/A	0.576948	-0.793486	#N/A	#N/A	50S ribosomal protein L31;
or0286	#N/A	#N/A	#N/A	#N/A	1.59962	0.677726	#N/A	#N/A	Transcriptional repressor;
or0292	#N/A	#N/A	#N/A	#N/A	#N/A	#N/A	0.541876	-0.883964	Cell division protein zapB;
or0299	#N/A	#N/A	#N/A	#N/A	0.606978	-0.720284	0.616055	-0.698868	Triosephosphate isomerase;
or0314	#N/A	#N/A	#N/A	#N/A	0.442131	-1.17745	#N/A	#N/A	Putative stress resistance protein;
or0315	#N/A	#N/A	#N/A	#N/A	0.616513	-0.697797	#N/A	#N/A	Two component transcriptional regulator, winged helix family;
or0320	#N/A	#N/A	#N/A	#N/A	0.376941	-1.40759	#N/A	#N/A	Putative uncharacterized protein;
or0330	#N/A	#N/A	#N/A	#N/A	0.379283	-1.39865	#N/A	#N/A	Class II aldolase/adducin family protein;
or0332	#N/A	#N/A	#N/A	#N/A	0.505919	-0.983021	#N/A	#N/A	Gluconate transporter;
or0333	#N/A	#N/A	#N/A	#N/A	0.379612	-1.3974	#N/A	#N/A	ATP synthase F0 subunit 6;
or0334	#N/A	#N/A	#N/A	#N/A	0.594433	-0.750415	3.91973	1.97075	Methyl-accepting chemotaxis sensory transducer;
or0335	#N/A	#N/A	#N/A	#N/A	0.529985	-0.915976	#N/A	#N/A	Putative transcriptional regulator, GntR family;
or0336	#N/A	#N/A	#N/A	#N/A	0.52961	-0.916997	#N/A	#N/A	ABC transporter related;
or0342	#N/A	#N/A	#N/A	#N/A	0.492462	-1.02192	#N/A	#N/A	RNA polymerase sigma factor;
or0344	#N/A	#N/A	#N/A	#N/A	0.634378	-0.656585	#N/A	#N/A	Type II (General) Secretory Pathway (IISP) Family protein;
or0359	#N/A	#N/A	#N/A	#N/A	0.635511	-0.654011	#N/A	#N/A	Sodium:dicarboxylate symporter;
or0363	#N/A	#N/A	#N/A	#N/A	1.49449	0.579652	#N/A	#N/A	Cellulose synthase operon C domain protein;
or0371	2.55346	1.35245	#N/A	#N/A	#N/A	#N/A	#N/A	#N/A	Binding-protein-dependent transport systems inner membrane component;
or0373	4.13879	2.04921	5.81684	2.54024	0.390273	-1.35745	#N/A	#N/A	Extracellular solute-binding protein family 5;
or0375	#N/A	#N/A	#N/A	#N/A	0.347892	-1.52329	#N/A	#N/A	Putative uncharacterized protein;
or0376	#N/A	#N/A	#N/A	#N/A	0.429482	-1.21933	#N/A	#N/A	Transcriptional regulator, DeoR family;
or0377	#N/A	#N/A	#N/A	#N/A	0.296486	-1.75396	#N/A	#N/A	Glucitol operon activator protein;
or0385	#N/A	#N/A	#N/A	#N/A	0.257981	-1.95466	#N/A	#N/A	YidE/YbjL duplication;
or0386	#N/A	#N/A	#N/A	#N/A	0.349598	-1.51623	#N/A	#N/A	Heat shock protein Hsp20;
or0387	#N/A	#N/A	#N/A	#N/A	0.20347	-2.29711	#N/A	#N/A	Heat shock protein Hsp20;
or0392	#N/A	#N/A	#N/A	#N/A	0.603461	-0.728667	0.652607	-0.615713	Putative exported protein;
or0401	#N/A	#N/A	#N/A	#N/A	0.517676	-0.949879	#N/A	#N/A	PTS system, lactose/cellobiose family IIC subunit;
or0413	3.25908	1.70446	#N/A	#N/A	0.647853	-0.626262	#N/A	#N/A	Ribonuclease P protein component;
or0425	#N/A	#N/A	#N/A	#N/A	0.67545	-0.566079	#N/A	#N/A	LacZ protein;
or0426	#N/A	#N/A	#N/A	#N/A	0.646046	-0.630292	#N/A	#N/A	Binding-protein-dependent transport systems inner membrane component;
or0431	#N/A	#N/A	#N/A	#N/A	0.552418	-0.856168	#N/A	#N/A	Putative uncharacterized protein;
or0432	#N/A	#N/A	#N/A	#N/A	0.49267	-1.02131	#N/A	#N/A	Putative inner membrane protein;
or0433	#N/A	#N/A	#N/A	#N/A	0.622958	-0.682794	#N/A	#N/A	Glycosyl transferase family 39;
or0434	#N/A	#N/A	#N/A	#N/A	0.54277	-0.881587	#N/A	#N/A	Polysaccharide deacetylase;
or0435	#N/A	#N/A	3.78809	1.92147	0.614339	-0.702892	#N/A	#N/A	NAD-dependent epimerase/dehydratase;
or0436	7.83719	2.97034	#N/A	#N/A	0.626804	-0.673914	#N/A	#N/A	Glycosyl transferase family 2;
or0437	7.82297	2.96772	3.48584	1.80151	0.570975	-0.8085	#N/A	#N/A	DegT/DnrJ/EryC1/StrS aminotransferase;
or0441	#N/A	#N/A	#N/A	#N/A	0.429704	-1.21859	#N/A	#N/A	Anaerobically expressed oxidoreductase;
or0442	#N/A	#N/A	#N/A	#N/A	0.360371	-1.47244	#N/A	#N/A	Putative uncharacterized protein;
or0443	#N/A	#N/A	#N/A	#N/A	0.403288	-1.31012	#N/A	#N/A	Xanthine/uracil/vitamin C permease;
or0444	#N/A	#N/A	#N/A	#N/A	0.510617	-0.969686	#N/A	#N/A	HAD-superfamily hydrolase, subfamily IA, variant 3;
or0448	#N/A	#N/A	#N/A	#N/A	0.609638	-0.713974	#N/A	#N/A	Peptidase M20;
or0453	#N/A	#N/A	#N/A	#N/A	0.645258	-0.632052	#N/A	#N/A	Extracellular solute-binding protein family 5;
or0460	#N/A	#N/A	#N/A	#N/A	0.531058	-0.913058	#N/A	#N/A	PhoU protein;
or0464	#N/A	#N/A	#N/A	#N/A	0.654504	-0.611526	0.47583	-1.07148	PstS protein;
or0468	#N/A	#N/A	#N/A	#N/A	1.60149	0.67941	#N/A	#N/A	Putative beta-ketoacyl synthase;
or0469	#N/A	#N/A	#N/A	#N/A	1.70878	0.772966	#N/A	#N/A	Putative lipoprotein;
or0470	#N/A	#N/A	#N/A	#N/A	1.59036	0.669355	#N/A	#N/A	Putative membrane protein;
or0473	#N/A	#N/A	#N/A	#N/A	1.98651	0.990235	#N/A	#N/A	Putative glycosyl transferase;
or0474	#N/A	#N/A	#N/A	#N/A	2.19283	1.13279	#N/A	#N/A	Beta-hydroxyacyl-(Acyl-carrier-protein) dehydratase FabA/FabZ;
or0475	2.17355	1.12005	#N/A	#N/A	2.00735	1.00529	#N/A	#N/A	Putative AMP-binding enzyme;
or0476	2.25941	1.17594	#N/A	#N/A	#N/A	#N/A	#N/A	#N/A	Putative uncharacterized protein;
or0477	#N/A	#N/A	#N/A	#N/A	2.84333	1.50758	#N/A	#N/A	Putative acyl carrier protein;
or0478	#N/A	#N/A	#N/A	#N/A	3.13399	1.648	#N/A	#N/A	Putative acyl carrier protein;
or0479	#N/A	#N/A	#N/A	#N/A	2.16527	1.11455	#N/A	#N/A	Phospholipid/glycerol acyltransferase;
or0480	#N/A	#N/A	#N/A	#N/A	2.54467	1.34748	#N/A	#N/A	Putative uncharacterized protein;
or0481	#N/A	#N/A	#N/A	#N/A	2.4535	1.29484	#N/A	#N/A	O-methyltransferase family 2;
or0485	2.2106	1.14444	#N/A	#N/A	1.79946	0.847563	#N/A	#N/A	Bifunctional protein glmU;
or0486	2.19601	1.13488	#N/A	#N/A	#N/A	#N/A	0.574401	-0.799871	Exopolygalacturonate lyase;
or0487	#N/A	#N/A	#N/A	#N/A	0.370704	-1.43166	#N/A	#N/A	ATP synthase epsilon chain;
or0488	#N/A	#N/A	#N/A	#N/A	0.476076	-1.07074	0.671847	-0.573795	ATP synthase subunit beta;
or0490	#N/A	#N/A	#N/A	#N/A	0.375146	-1.41447	#N/A	#N/A	ATP synthase subunit alpha;
or0491	#N/A	#N/A	0.667035	-0.584165	0.411214	-1.28204	#N/A	#N/A	ATP synthase subunit delta;
or0492	#N/A	#N/A	#N/A	#N/A	0.387601	-1.36735	#N/A	#N/A	ATP synthase subunit b;
or0493	#N/A	#N/A	#N/A	#N/A	0.436597	-1.19563	#N/A	#N/A	ATP synthase subunit c;
or0494	#N/A	#N/A	#N/A	#N/A	0.306152	-1.70768	#N/A	#N/A	ATP synthase subunit a;
or0495	#N/A	#N/A	#N/A	#N/A	0.453074	-1.14218	#N/A	#N/A	ATP synthase I chain;
or0505	#N/A	#N/A	#N/A	#N/A	0.302466	-1.72516	#N/A	#N/A	Inner-membrane translocator;
or0506	#N/A	#N/A	#N/A	#N/A	0.595929	-0.746787	0.627037	-0.673377	Periplasmic binding protein/LacI transcriptional regulator;
or0508	2.50073	1.32235	#N/A	#N/A	#N/A	#N/A	#N/A	#N/A	Transcriptional regulator, LacI family;
or0514	#N/A	#N/A	#N/A	#N/A	2.6792	1.4218	4.13583	2.04818	DNA polymerase I;
or0523	#N/A	#N/A	#N/A	#N/A	0.485659	-1.04198	#N/A	#N/A	HAD-superfamily hydrolase, subfamily IA, variant 3;
or0533	#N/A	#N/A	#N/A	#N/A	1.92828	0.947311	#N/A	#N/A	DNA ligase (NAD(+));
or0545	#N/A	#N/A	#N/A	#N/A	0.55985	-0.836889	#N/A	#N/A	Suppressor for copper-sensitivity C;
or0554	#N/A	#N/A	#N/A	#N/A	0.668507	-0.580986	#N/A	#N/A	Phosphate transporter;
or0556	#N/A	#N/A	0.437819	-1.19159	0.463956	-1.10794	0.259696	-1.9451	UspA domain protein;
or0559	#N/A	#N/A	0.727956	-0.458076	#N/A	#N/A	#N/A	#N/A	N-acetyl-gamma-glutamyl-phosphate reductase;
or0575	#N/A	#N/A	0.276576	-1.85425	#N/A	#N/A	#N/A	#N/A	5-methyltetrahydropteroyltriglutamate--homocysteine methyltransferase;
or0579	#N/A	#N/A	#N/A	#N/A	#N/A	#N/A	1.5601	0.641638	Glycerol-3-phosphate dehydrogenase [NAD(P)+];
or0580	#N/A	#N/A	#N/A	#N/A	#N/A	#N/A	1.74948	0.806924	Protein-export protein secB;
or0585	#N/A	#N/A	#N/A	#N/A	0.598294	-0.741073	#N/A	#N/A	2-amino-3-ketobutyrate coenzyme A ligase;
or0591	#N/A	#N/A	#N/A	#N/A	0.653055	-0.614723	#N/A	#N/A	O-antigen polymerase;
or0593	#N/A	#N/A	#N/A	#N/A	0.624177	-0.679974	#N/A	#N/A	Glycosyl transferase group 1;
or0594	#N/A	#N/A	#N/A	#N/A	0.582256	-0.780274	#N/A	#N/A	Three-deoxy-D-manno-octulosonic-acid transferase domain protein;
or0596	#N/A	#N/A	#N/A	#N/A	0.616878	-0.696943	#N/A	#N/A	Phosphopantetheine adenylyltransferase;
or0599	#N/A	#N/A	#N/A	#N/A	0.609717	-0.713788	#N/A	#N/A	50S ribosomal protein L28;
or0600	#N/A	#N/A	#N/A	#N/A	1.65898	0.730295	#N/A	#N/A	DNA repair protein RadC;
or0601	#N/A	#N/A	#N/A	#N/A	#N/A	#N/A	0.168373	-2.57027	Putative uncharacterized protein;
or0609	#N/A	#N/A	2.58242	1.36872	#N/A	#N/A	#N/A	#N/A	Putative uncharacterized protein;
or0612	#N/A	#N/A	8.33966	3.05999	#N/A	#N/A	#N/A	#N/A	Extracellular solute-binding protein family 5;
or0619	#N/A	#N/A	#N/A	#N/A	#N/A	#N/A	2.27203	1.18398	Oligopeptidase A;
or0620	#N/A	#N/A	#N/A	#N/A	1.57667	0.656884	#N/A	#N/A	Putative uncharacterized protein;
or0650	#N/A	#N/A	#N/A	#N/A	0.664164	-0.590388	#N/A	#N/A	Putative uncharacterized protein;
or0653	#N/A	#N/A	#N/A	#N/A	0.624972	-0.678137	#N/A	#N/A	DNA-3-methyladenine glycosylase I;
or0656	#N/A	#N/A	#N/A	#N/A	0.708672	-0.496811	#N/A	#N/A	Glycyl-tRNA synthetase beta subunit;
or0657	#N/A	#N/A	#N/A	#N/A	0.631282	-0.663644	#N/A	#N/A	Putative uncharacterized protein;
or0658	#N/A	#N/A	#N/A	#N/A	0.617018	-0.696616	#N/A	#N/A	Putative dihydrodipicolinate synthase;
or0659	#N/A	#N/A	#N/A	#N/A	0.492586	-1.02155	#N/A	#N/A	Dihydroxyacetone kinase, phosphatase subunit;
or0660	#N/A	#N/A	#N/A	#N/A	0.52524	-0.928951	#N/A	#N/A	Dihydroxyacetone kinase (Glycerone kinase), kinase subunit;
or0661	#N/A	#N/A	#N/A	#N/A	0.616665	-0.697442	#N/A	#N/A	Putative uncharacterized protein;
or0672	#N/A	#N/A	#N/A	#N/A	0.543458	-0.879759	#N/A	#N/A	Putative uncharacterized protein;
or0673	#N/A	#N/A	#N/A	#N/A	0.674879	-0.567299	#N/A	#N/A	PTS system, mannitol-specific IIC subunit;
or0674	#N/A	#N/A	#N/A	#N/A	0.622831	-0.683087	#N/A	#N/A	Mannitol dehydrogenase domain protein;
or0675	#N/A	#N/A	#N/A	#N/A	0.440229	-1.18367	#N/A	#N/A	Mannitol repressor, MtlR;
or0677	#N/A	#N/A	#N/A	#N/A	0.568295	-0.815288	#N/A	#N/A	Methyl-accepting chemotaxis sensory transducer;
or0678	2.75885	1.46406	#N/A	#N/A	#N/A	#N/A	#N/A	#N/A	Calcium ion binding protein, putative;
or0679	#N/A	#N/A	#N/A	#N/A	0.41676	-1.26271	#N/A	#N/A	Superoxide dismutase;
or0690	#N/A	#N/A	#N/A	#N/A	1.98073	0.986034	#N/A	#N/A	Transcriptional regulator, AraC family;
or0691	#N/A	#N/A	0.605897	-0.722857	0.558715	-0.839814	0.511683	-0.966679	Putative uncharacterized protein;
or0693	#N/A	#N/A	#N/A	#N/A	0.488962	-1.0322	#N/A	#N/A	Transcriptional regulator, AraC family;
or0697	#N/A	#N/A	#N/A	#N/A	0.114509	-3.12647	#N/A	#N/A	Gas vesicle protein;
or0710	0.258506	-1.95173	#N/A	#N/A	0.479284	-1.06105	#N/A	#N/A	Two component, sigma54 specific, transcriptional regulator, Fis family protein;
or0711	#N/A	#N/A	#N/A	#N/A	0.22758	-2.13556	#N/A	#N/A	Heat shock protein, HSP20 family protein;
or0712	#N/A	#N/A	0.539092	-0.891396	0.604882	-0.725275	#N/A	#N/A	Cell division control protein 48 ATPase of AAA family CDC48 subfamily;
or0720	#N/A	#N/A	#N/A	#N/A	1.74386	0.802282	#N/A	#N/A	Binding-protein-dependent transport systems inner membrane component;
or0761	#N/A	#N/A	#N/A	#N/A	0.628756	-0.669427	0.43409	-1.20393	3-ketoacyl-CoA thiolase;
or0762	#N/A	#N/A	#N/A	#N/A	0.363798	-1.45879	0.425395	-1.23312	Fatty acid oxidation complex subunit alpha;
or0768	#N/A	#N/A	#N/A	#N/A	2.84505	1.50846	#N/A	#N/A	Bifunctional BirA, biotin operon repressor/biotin--acetyl-CoA-carboxylase ligase;
or0769	#N/A	#N/A	#N/A	#N/A	2.0221	1.01586	#N/A	#N/A	Pantothenate kinase;
or0770	#N/A	#N/A	#N/A	#N/A	4.00156	2.00056	#N/A	#N/A	GCN5-related N-acetyltransferase;
or0772	2.49207	1.31735	#N/A	#N/A	#N/A	#N/A	#N/A	#N/A	Preprotein translocase, SecE subunit;
or0774	#N/A	#N/A	#N/A	#N/A	0.532726	-0.908533	#N/A	#N/A	50S ribosomal protein L11;
or0775	2.83819	1.50497	#N/A	#N/A	#N/A	#N/A	#N/A	#N/A	50S ribosomal protein L1;
or0777	#N/A	#N/A	#N/A	#N/A	0.59586	-0.746954	#N/A	#N/A	50S ribosomal protein L7/L12;
or0780	#N/A	#N/A	#N/A	#N/A	1.82919	0.871204	#N/A	#N/A	Putative uncharacterized protein;
or0782	#N/A	#N/A	#N/A	#N/A	1.4865	0.571919	#N/A	#N/A	Transcriptional regulator, GntR family with aminotransferase domain;
or0783	#N/A	#N/A	#N/A	#N/A	1.7673	0.821548	#N/A	#N/A	Thiazole biosynthesis protein;
or0784	#N/A	#N/A	#N/A	#N/A	2.65556	1.40901	#N/A	#N/A	Thiazole synthase;
or0785	#N/A	#N/A	#N/A	#N/A	2.39225	1.25837	#N/A	#N/A	Thiamine biosynthesis protein ThiS;
or0786	#N/A	#N/A	#N/A	#N/A	2.26345	1.17852	#N/A	#N/A	UBA/THIF-type NAD/FAD binding protein;
or0787	#N/A	#N/A	#N/A	#N/A	1.82463	0.867601	#N/A	#N/A	Thiamine-phosphate pyrophosphorylase;
or0788	#N/A	#N/A	#N/A	#N/A	2.08926	1.06299	#N/A	#N/A	Thiamine biosynthesis protein ThiC;
or0793	#N/A	#N/A	#N/A	#N/A	2.31521	1.21114	#N/A	#N/A	Putative uncharacterized protein;
or0794	#N/A	#N/A	#N/A	#N/A	0.289136	-1.79018	#N/A	#N/A	Histone family protein DNA-binding protein;
or0796	#N/A	#N/A	#N/A	#N/A	1.5932	0.671926	0.375489	-1.41316	Phosphoribosylamine/glycine ligase;
or0797	#N/A	#N/A	0.487538	-1.03641	1.52076	0.604795	0.633018	-0.659681	Phosphoribosylaminoimidazolecarboxamide formyltransferase/IMP cyclohydrolase;
or0801	#N/A	#N/A	#N/A	#N/A	1.65427	0.726196	#N/A	#N/A	Polar amino acid ABC transporter, inner membrane subunit;
or0813	#N/A	#N/A	#N/A	#N/A	#N/A	#N/A	1.9459	0.960434	Acetyl-CoA carboxylase, biotin carboxylase;
or0814	3.46011	1.79082	#N/A	#N/A	2.15846	1.11	#N/A	#N/A	Acetyl-CoA carboxylase, biotin carboxyl carrier protein;
or0817	#N/A	#N/A	#N/A	#N/A	#N/A	#N/A	0.577982	-0.790904	Oxidoreductase molybdopterin binding;
or0820	#N/A	#N/A	#N/A	#N/A	0.624655	-0.678868	#N/A	#N/A	Putative uncharacterized protein;
or0839	#N/A	#N/A	#N/A	#N/A	0.519345	-0.945236	#N/A	#N/A	Thiosulfate sulfurtransferase;
or0841	#N/A	#N/A	#N/A	#N/A	0.575177	-0.797922	#N/A	#N/A	Rhomboid protease;
or0846	#N/A	#N/A	#N/A	#N/A	2.97473	1.57276	#N/A	#N/A	Gluconate periplasmic binding protein;
or0850	#N/A	#N/A	#N/A	#N/A	0.636899	-0.650865	#N/A	#N/A	Sulfatase;
or0851	#N/A	#N/A	#N/A	#N/A	0.496198	-1.01101	#N/A	#N/A	GreA/GreB family elongation factor;
or0852	#N/A	#N/A	0.66811	-0.581842	0.525939	-0.927032	#N/A	#N/A	Two component transcriptional regulator, winged helix family;
or0854	#N/A	#N/A	0.709106	-0.495926	0.345663	-1.53256	0.462156	-1.11355	Phosphoenolpyruvate carboxykinase [ATP];
or0855	#N/A	#N/A	#N/A	#N/A	0.623974	-0.680441	#N/A	#N/A	33 kDa chaperonin;
or0857	#N/A	#N/A	#N/A	#N/A	0.631554	-0.663023	#N/A	#N/A	HAD-superfamily hydrolase, subfamily IA, variant 3;
or0858	#N/A	#N/A	#N/A	#N/A	0.459544	-1.12172	#N/A	#N/A	Intracellular growth attenuator IgaA;
or0859	#N/A	#N/A	#N/A	#N/A	0.476284	-1.07011	#N/A	#N/A	NUDIX hydrolase;
or0860	#N/A	#N/A	#N/A	#N/A	0.642964	-0.637191	#N/A	#N/A	Penicillin-binding protein, 1A family;
or0861	#N/A	#N/A	#N/A	#N/A	2.93597	1.55384	#N/A	#N/A	Putative uncharacterized protein;
or0863	#N/A	#N/A	#N/A	#N/A	1.64338	0.716663	#N/A	#N/A	Putative uncharacterized protein;
or0865	#N/A	#N/A	#N/A	#N/A	1.56561	0.646729	#N/A	#N/A	Type IV pilus secretin PilQ;
or0868	#N/A	#N/A	#N/A	#N/A	0.585903	-0.771266	#N/A	#N/A	Sporulation domain protein;
or0871	#N/A	#N/A	#N/A	#N/A	0.584175	-0.775526	#N/A	#N/A	Phosphoglycolate phosphatase;
or0872	#N/A	#N/A	#N/A	#N/A	0.636907	-0.650845	#N/A	#N/A	Tryptophanyl-tRNA synthetase;
or0874	#N/A	#N/A	#N/A	#N/A	0.664197	-0.590316	#N/A	#N/A	Peptidase U62 modulator of DNA gyrase;
or0875	#N/A	#N/A	#N/A	#N/A	0.500031	-0.999911	#N/A	#N/A	Transcriptional regulatory protein;
or0880	#N/A	#N/A	#N/A	#N/A	0.663628	-0.591554	#N/A	#N/A	RNA polymerase, sigma 54 subunit, RpoN;
or0882	#N/A	#N/A	#N/A	#N/A	0.634094	-0.657232	#N/A	#N/A	Lipopolysaccharide transport periplasmic protein LptA;
or0885	#N/A	#N/A	#N/A	#N/A	0.668296	-0.581441	#N/A	#N/A	KpsF/GutQ family protein;
or0888	#N/A	#N/A	#N/A	#N/A	0.52178	-0.938487	#N/A	#N/A	Putative uncharacterized protein;
or0889	#N/A	#N/A	#N/A	#N/A	0.611074	-0.710582	#N/A	#N/A	Putative exported protein;
or0890	#N/A	#N/A	#N/A	#N/A	0.591939	-0.75648	#N/A	#N/A	Putative uncharacterized protein;
or0896	#N/A	#N/A	#N/A	#N/A	#N/A	#N/A	1.60112	0.679081	Putative membrane protein;
or0900	#N/A	#N/A	#N/A	#N/A	0.340125	-1.55586	0.614203	-0.703212	Glutathione S-transferase domain protein;
or0903	#N/A	#N/A	#N/A	#N/A	0.610636	-0.711615	#N/A	#N/A	Glutamate synthase, small subunit;
or0904	#N/A	#N/A	0.710749	-0.492588	0.629152	-0.66852	#N/A	#N/A	Glutamate synthase (Ferredoxin);
or0905	#N/A	#N/A	#N/A	#N/A	0.610071	-0.712951	#N/A	#N/A	Putative uncharacterized protein;
or0907	#N/A	#N/A	#N/A	#N/A	#N/A	#N/A	2.22899	1.15639	ThiJ/PfpI domain protein;
or0909	#N/A	#N/A	#N/A	#N/A	0.563974	-0.826301	#N/A	#N/A	Putative exported protein;
or0910	#N/A	#N/A	#N/A	#N/A	1.47525	0.560961	#N/A	#N/A	Transport-associated;
or0915	#N/A	#N/A	#N/A	#N/A	0.178731	-2.48414	#N/A	#N/A	Putative uncharacterized protein;
or0917	#N/A	#N/A	#N/A	#N/A	0.652688	-0.615534	#N/A	#N/A	Glutathionylspermidine synthase;
or0918	#N/A	#N/A	#N/A	#N/A	0.436712	-1.19525	#N/A	#N/A	Putative uncharacterized protein;
or0945	#N/A	#N/A	#N/A	#N/A	#N/A	#N/A	0.585381	-0.772553	2,5-diketo-D-gluconic acid reductase A;
or0958	#N/A	#N/A	#N/A	#N/A	0.643197	-0.636669	#N/A	#N/A	Putative uncharacterized protein;
or0959	#N/A	#N/A	#N/A	#N/A	3.25289	1.70172	#N/A	#N/A	Putative uncharacterized protein;
or0964	#N/A	#N/A	#N/A	#N/A	0.404003	-1.30756	#N/A	#N/A	Integrase family protein;
or0975	#N/A	#N/A	#N/A	#N/A	0.281944	-1.82652	#N/A	#N/A	Major facilitator superfamily MFS_1;
or0977	13.9187	3.79896	#N/A	#N/A	0.24613	-2.02251	#N/A	#N/A	Anaerobic C4-dicarboxylate transporter;
or0978	3.60078	1.84831	#N/A	#N/A	0.412317	-1.27817	#N/A	#N/A	Aspartate ammonia-lyase;
or0979	2.85354	1.51275	#N/A	#N/A	0.319442	-1.64638	#N/A	#N/A	Transcriptional regulator, LysR family;
or0998	#N/A	#N/A	#N/A	#N/A	1.55573	0.637589	#N/A	#N/A	L-rhamnose isomerase;
or0999	#N/A	#N/A	#N/A	#N/A	1.76211	0.817306	#N/A	#N/A	Rhamnulokinase;
or1003	#N/A	#N/A	#N/A	#N/A	1.62933	0.704279	#N/A	#N/A	Ubiquinone biosynthesis hydroxylase, UbiH/UbiF/VisC/COQ6 family;
or1014	0.287965	-1.79603	#N/A	#N/A	0.259349	-1.94703	0.181537	-2.46166	Transport-associated protein;
or1029	#N/A	#N/A	#N/A	#N/A	0.647528	-0.626986	#N/A	#N/A	Amidohydrolase;
or1038	#N/A	#N/A	#N/A	#N/A	#N/A	#N/A	0.543717	-0.879073	Acetoin:2,6-dichlorophenolindophenol oxidoreductase beta subunit;
or1039	#N/A	#N/A	#N/A	#N/A	1.6764	0.745367	#N/A	#N/A	Dihydrolipoyllysine-residue acetyltransferase component of acetoin cleaving system;
or1040	#N/A	#N/A	#N/A	#N/A	1.83955	0.879355	#N/A	#N/A	Putative lipoate-protein ligase A;
or1045	#N/A	#N/A	#N/A	#N/A	0.534418	-0.903959	#N/A	#N/A	Anaerobic c4-dicarboxylate antiporter, Dcu family;
or1046	#N/A	#N/A	#N/A	#N/A	0.295085	-1.7608	0.422853	-1.24177	Aspartate ammonia-lyase 2;
or1049	#N/A	#N/A	#N/A	#N/A	0.264412	-1.91914	#N/A	#N/A	60 kDa chaperonin;
or1054	#N/A	#N/A	#N/A	#N/A	#N/A	#N/A	1.91453	0.936988	LexA repressor;
or1061	#N/A	#N/A	#N/A	#N/A	0.248525	-2.00853	#N/A	#N/A	Putative uncharacterized protein;
or1062	#N/A	#N/A	#N/A	#N/A	0.533732	-0.905812	0.36741	-1.44454	Putative uncharacterized protein;
or1067	#N/A	#N/A	#N/A	#N/A	#N/A	#N/A	0.56456	-0.824801	Uronate isomerase;
or1068	#N/A	#N/A	#N/A	#N/A	#N/A	#N/A	0.652148	-0.616728	Mannitol dehydrogenase domain protein;
or1071	4.03716	2.01334	#N/A	#N/A	#N/A	#N/A	#N/A	#N/A	Serine/threonine transporter sstT;
or1080	#N/A	#N/A	#N/A	#N/A	0.443769	-1.17212	#N/A	#N/A	RNA polymerase sigma factor;
or1082	#N/A	#N/A	#N/A	#N/A	#N/A	#N/A	1.45447	0.540494	30S ribosomal protein S21;
or1085	#N/A	#N/A	#N/A	#N/A	0.20537	-2.2837	#N/A	#N/A	Malate dehydrogenase;
or1089	2.24431	1.16627	#N/A	#N/A	#N/A	#N/A	#N/A	#N/A	Trans-hexaprenyltranstransferase;
or1090	#N/A	#N/A	#N/A	#N/A	2.04947	1.03525	#N/A	#N/A	50S ribosomal protein L21;
or1091	2.11676	1.08186	#N/A	#N/A	0.530317	-0.915072	#N/A	#N/A	50S ribosomal protein L27;
or1094	2.86222	1.51713	#N/A	#N/A	#N/A	#N/A	#N/A	#N/A	D-alanyl-D-alanine carboxypeptidase/D-alanyl-D-alanine-endopeptidase;
or1096	2.12235	1.08566	#N/A	#N/A	0.513418	-0.961794	#N/A	#N/A	Putative uncharacterized protein;
or1098	#N/A	#N/A	#N/A	#N/A	0.509691	-0.972305	#N/A	#N/A	ATP-dependent metalloprotease FtsH;
or1099	#N/A	#N/A	#N/A	#N/A	2.158	1.1097	#N/A	#N/A	Dihydropteroate synthase;
or1100	#N/A	#N/A	#N/A	#N/A	2.43674	1.28495	2.7375	1.45286	Phosphoglucosamine mutase;
or1103	#N/A	#N/A	#N/A	#N/A	1.67076	0.740507	#N/A	#N/A	Putative uncharacterized protein;
or1104	#N/A	#N/A	#N/A	#N/A	2.13354	1.09325	#N/A	#N/A	Putative JamE;
or1105	#N/A	#N/A	#N/A	#N/A	2.29167	1.1964	#N/A	#N/A	5-carboxymethyl-2-hydroxymuconate semialdehyde dehydrogenase;
or1113	#N/A	#N/A	#N/A	#N/A	0.361859	-1.4665	#N/A	#N/A	30S ribosomal protein S15;
or1125	#N/A	#N/A	#N/A	#N/A	#N/A	#N/A	0.317726	-1.65415	Autoinducer 2-degrading protein lsrG;
or1126	#N/A	#N/A	#N/A	#N/A	#N/A	#N/A	0.270626	-1.88563	Uncharacterized aldolase lsrF;
or1127	#N/A	#N/A	#N/A	#N/A	#N/A	#N/A	0.439922	-1.18468	Autoinducer 2-binding protein lsrB;
or1132	#N/A	#N/A	#N/A	#N/A	#N/A	#N/A	0.404286	-1.30655	Carbohydrate kinase FGGY;
or1133	#N/A	#N/A	#N/A	#N/A	#N/A	#N/A	0.611064	-0.710604	Deoxyribose-phosphate aldolase;
or1134	#N/A	#N/A	#N/A	#N/A	#N/A	#N/A	0.663463	-0.591911	Thymidine phosphorylase;
or1135	#N/A	#N/A	#N/A	#N/A	#N/A	#N/A	0.513317	-0.962079	Phosphopentomutase;
or1136	#N/A	#N/A	0.406158	-1.29989	#N/A	#N/A	#N/A	#N/A	Purine nucleoside phosphorylase deoD-type;
or1144	#N/A	#N/A	#N/A	#N/A	#N/A	#N/A	0.621455	-0.686277	Putative uncharacterized protein;
or1148	#N/A	#N/A	#N/A	#N/A	#N/A	#N/A	0.599452	-0.738283	Gamma-aminobutyraldehyde dehydrogenase;
or1149	0.358128	-1.48145	#N/A	#N/A	0.627841	-0.671529	#N/A	#N/A	Transcriptional regulator, LysR family;
or1154	#N/A	#N/A	#N/A	#N/A	0.367767	-1.44313	0.640369	-0.643024	Aminomethyltransferase;
or1155	#N/A	#N/A	#N/A	#N/A	0.267937	-1.90003	#N/A	#N/A	Glycine cleavage system H protein;
or1156	#N/A	#N/A	0.767441	-0.381872	0.564543	-0.824844	0.671007	-0.575601	Glycine dehydrogenase [decarboxylating];
or1174	2.26018	1.17644	#N/A	#N/A	#N/A	#N/A	#N/A	#N/A	Lysyl-tRNA synthetase;
or1179	#N/A	#N/A	0.829147	-0.2703	#N/A	#N/A	#N/A	#N/A	Glucose-1-phosphate thymidylyltransferase;
or1181	#N/A	#N/A	#N/A	#N/A	3.6346	1.8618	#N/A	#N/A	dTDP-4-dehydrorhamnose 3,5-epimerase;
or1182	#N/A	#N/A	#N/A	#N/A	0.433118	-1.20717	#N/A	#N/A	Mannose-1-phosphate guanylyltransferase/mannose-6-phosphate isomerase;
or1183	#N/A	#N/A	0.460311	-1.11932	0.498509	-1.00431	0.523428	-0.933936	Phosphomannomutase;
or1189	#N/A	#N/A	#N/A	#N/A	0.383998	-1.38083	#N/A	#N/A	NAD dependent sugar epimerase;
or1191	#N/A	#N/A	#N/A	#N/A	0.450238	-1.15124	#N/A	#N/A	Glycosyltransferase involved in cell wall bioproteinsis;
or1192	#N/A	#N/A	0.609404	-0.714528	#N/A	#N/A	#N/A	#N/A	Putative glucose-1-phosphate cytidylyltransferase;
or1193	#N/A	#N/A	#N/A	#N/A	0.289112	-1.7903	#N/A	#N/A	Putative uncharacterized protein;
or1194	#N/A	#N/A	0.670356	-0.577	#N/A	#N/A	#N/A	#N/A	Putative uncharacterized protein;
or1200	#N/A	#N/A	#N/A	#N/A	0.487081	-1.03777	#N/A	#N/A	Methyltransferase;
or1205	#N/A	#N/A	0.581645	-0.781789	#N/A	#N/A	#N/A	#N/A	NAD-dependent epimerase/dehydratase;
or1208	#N/A	#N/A	#N/A	#N/A	2.1864	1.12856	#N/A	#N/A	Extracellular solute-binding protein family 1;
or1209	#N/A	#N/A	#N/A	#N/A	2.55454	1.35307	#N/A	#N/A	ABC transporter related protein;
or1211	#N/A	#N/A	#N/A	#N/A	2.44573	1.29026	#N/A	#N/A	Binding-protein-dependent transport systems inner membrane component;
or1215	3.30929	1.72652	#N/A	#N/A	0.570904	-0.80868	#N/A	#N/A	Xanthine/uracil/vitamin C permease;
or1216	2.674	1.419	#N/A	#N/A	#N/A	#N/A	#N/A	#N/A	Na+/H+ antiporter;
or1217	#N/A	#N/A	#N/A	#N/A	0.227784	-2.13426	#N/A	#N/A	Acetate/CoA ligase;
or1250	#N/A	#N/A	#N/A	#N/A	#N/A	#N/A	1.88439	0.914099	Thiamine pyrophosphate protein domain protein TPP-binding;
or1251	#N/A	#N/A	0.695767	-0.523325	#N/A	#N/A	#N/A	#N/A	Oxidoreductase domain protein;
or1255	#N/A	#N/A	#N/A	#N/A	#N/A	#N/A	1.59959	0.677707	Oxidoreductase domain protein;
or1256	#N/A	#N/A	#N/A	#N/A	1.45156	0.537603	#N/A	#N/A	PfkB domain protein;
or1257	#N/A	#N/A	#N/A	#N/A	1.59824	0.676481	#N/A	#N/A	Myo-inosose-2 dehydratase;
or1258	#N/A	#N/A	#N/A	#N/A	1.70799	0.772298	1.94838	0.962273	Myo-inositol catabolism IolB domain protein;
or1260	#N/A	#N/A	#N/A	#N/A	1.96115	0.971703	#N/A	#N/A	MoaF;
or1261	#N/A	#N/A	#N/A	#N/A	1.88516	0.914685	#N/A	#N/A	Short-chain dehydrogenase/reductase SDR;
or1263	#N/A	#N/A	#N/A	#N/A	1.65097	0.72331	#N/A	#N/A	Putative amino acid permease;
or1265	#N/A	#N/A	#N/A	#N/A	2.12216	1.08553	#N/A	#N/A	hypothetical protein 1406041:1406250 forward MW:7547
or1267	#N/A	#N/A	#N/A	#N/A	1.52811	0.611749	#N/A	#N/A	FAD dependent oxidoreductase;
or1270	#N/A	#N/A	#N/A	#N/A	1.85915	0.894641	#N/A	#N/A	Inner membrane protein YghB;
or1274	#N/A	#N/A	#N/A	#N/A	#N/A	#N/A	1.74403	0.802427	Methyl-accepting chemotaxis protein;
or1275	2.62471	1.39216	#N/A	#N/A	#N/A	#N/A	1.66192	0.73285	Periplasmic binding protein/LacI transcriptional regulator;
or1294	#N/A	#N/A	#N/A	#N/A	2.58794	1.37181	#N/A	#N/A	SsrA-binding protein;
or1297	2.85879	1.51541	#N/A	#N/A	#N/A	#N/A	#N/A	#N/A	SmpA/OmlA domain protein;
or1304	#N/A	#N/A	#N/A	#N/A	0.441679	-1.17893	#N/A	#N/A	Malate dehydrogenase (Oxaloacetate-decarboxylating) (NADP(+))., Phosphate acetyltransferase;
or1311	#N/A	#N/A	#N/A	#N/A	1.71087	0.774731	#N/A	#N/A	Efflux transporter, RND family, MFP subunit;
or1312	2.41442	1.27168	#N/A	#N/A	1.74733	0.805156	#N/A	#N/A	Two component transcriptional regulator, winged helix family;
or1315	#N/A	#N/A	#N/A	#N/A	0.571143	-0.808077	#N/A	#N/A	Phosphoenolpyruvate-protein phosphotransferase;
or1317	#N/A	#N/A	#N/A	#N/A	0.556986	-0.844287	#N/A	#N/A	Cysteine synthase;
or1319	2.62078	1.38999	#N/A	#N/A	#N/A	#N/A	#N/A	#N/A	Cell division protein zipA;
or1322	2.68955	1.42737	#N/A	#N/A	0.394894	-1.34046	#N/A	#N/A	3,4-dihydroxy-2-butanone 4-phosphate synthase;
or1324	3.09401	1.62948	1.48167	0.56722	0.594782	-0.749567	#N/A	#N/A	Hydro-lyase, Fe-S type, tartrate/fumarate subfamily, beta subunit;
or1331	#N/A	#N/A	#N/A	#N/A	2.50999	1.32768	#N/A	#N/A	Malate/L-lactate dehydrogenase;
or1334	#N/A	#N/A	#N/A	#N/A	2.14454	1.10067	#N/A	#N/A	Glucuronate isomerase;
or1336	3.3667	1.75134	#N/A	#N/A	2.72312	1.44526	#N/A	#N/A	Major Facilitator Superfamily transporter;
or1337	3.13489	1.64841	#N/A	#N/A	#N/A	#N/A	0.671698	-0.574116	Transcriptional regulator, GntR family;
or1338	#N/A	#N/A	#N/A	#N/A	3.27223	1.71027	#N/A	#N/A	Selenium-binding protein YdfZ;
or1339	#N/A	#N/A	#N/A	#N/A	3.87351	1.95364	#N/A	#N/A	Transcriptional regulator, LacI family;
or1340	#N/A	#N/A	#N/A	#N/A	6.33686	2.66377	#N/A	#N/A	Beta-lactamase superfamily hydrolase;
or1341	#N/A	#N/A	#N/A	#N/A	3.0388	1.6035	#N/A	#N/A	ABC transporter related protein;
or1342	#N/A	#N/A	#N/A	#N/A	2.28074	1.1895	#N/A	#N/A	Binding-protein-dependent transport systems inner membrane component;
or1343	#N/A	#N/A	#N/A	#N/A	2.21702	1.14862	#N/A	#N/A	Binding-protein-dependent transport systems inner membrane component;
or1344	#N/A	#N/A	#N/A	#N/A	2.74741	1.45807	#N/A	#N/A	Extracellular solute-binding protein family 1;
or1348	#N/A	#N/A	0.649713	-0.622125	0.442215	-1.17718	#N/A	#N/A	NADPH-dependent 7-cyano-7-deazaguanine reductase;
or1352	#N/A	#N/A	#N/A	#N/A	8.04132	3.00743	#N/A	#N/A	Taurine catabolism dioxygenase TauD/TfdA;
or1353	#N/A	#N/A	#N/A	#N/A	12.6221	3.65788	#N/A	#N/A	AMP-dependent synthetase and ligase;
or1354	#N/A	#N/A	#N/A	#N/A	183.692	7.52115	#N/A	#N/A	Putative uncharacterized protein;
or1355	#N/A	#N/A	#N/A	#N/A	7.52474	2.91164	#N/A	#N/A	Drug resistance transporter, Bcr/CflA subfamily;
or1356	#N/A	#N/A	#N/A	#N/A	2.46868	1.30374	#N/A	#N/A	Transcriptional regulator, LysR family;
or1360	0.20253	-2.30379	#N/A	#N/A	0.199904	-2.32262	#N/A	#N/A	Permease;
or1361	0.0332044	-4.91248	#N/A	#N/A	0.222676	-2.16698	#N/A	#N/A	LuxR-family transcriptional regulator;
or1362	#N/A	#N/A	#N/A	#N/A	0.375532	-1.41299	#N/A	#N/A	Putative acetyltransferase;
or1363	#N/A	#N/A	#N/A	#N/A	0.242469	-2.04413	#N/A	#N/A	Putative uncharacterized protein;
or1364	#N/A	#N/A	#N/A	#N/A	0.204091	-2.29272	#N/A	#N/A	Putative uncharacterized protein;
or1365	#N/A	#N/A	#N/A	#N/A	0.183081	-2.44944	#N/A	#N/A	Predicted protein;
or1367	#N/A	#N/A	#N/A	#N/A	0.210895	-2.2454	#N/A	#N/A	Metallo-beta-lactamase superfamily protein;
or1368	#N/A	#N/A	#N/A	#N/A	#N/A	#N/A	1.80659	0.853268	NADH dehydrogenase;
or1369	0.114374	-3.12817	0.235017	-2.08916	0.506735	-0.980697	1.71029	0.774239	Putative acyl-CoA dehydrogenase, PigA;
or1370	0.214708	-2.21955	#N/A	#N/A	0.431938	-1.21111	1.96211	0.972406	Putative uncharacterized protein pigB;
or1371	0.258448	-1.95205	0.371993	-1.42665	0.569865	-0.811307	#N/A	#N/A	Putative phosphoenolpyruvate-utilizing enzyme;
or1372	0.271916	-1.87877	0.317487	-1.65523	0.683628	-0.548716	#N/A	#N/A	Putative uncharacterized protein pigD;
or1373	#N/A	#N/A	0.320033	-1.64371	#N/A	#N/A	#N/A	#N/A	Putative aminotransferase;
or1374	#N/A	#N/A	0.413085	-1.27549	#N/A	#N/A	1.54955	0.631848	Putative O-methyl transferase;
or1376	#N/A	#N/A	#N/A	#N/A	0.672617	-0.572142	#N/A	#N/A	Putative aminotransferase;
or1384	#N/A	#N/A	#N/A	#N/A	0.558357	-0.840739	#N/A	#N/A	Putative uncharacterized protein;
or1388	#N/A	#N/A	#N/A	#N/A	0.504049	-0.988363	#N/A	#N/A	Putative uncharacterized protein;
or1391	0.285749	-1.80718	#N/A	#N/A	#N/A	#N/A	#N/A	#N/A	QnrB5;
or1392	#N/A	#N/A	#N/A	#N/A	#N/A	#N/A	0.256352	-1.9638	Glutamate decarboxylase;
or1424	#N/A	#N/A	#N/A	#N/A	1.87411	0.906205	#N/A	#N/A	Heavy metal sensor signal transduction histidine kinase;
or1434	3.50976	1.81137	#N/A	#N/A	#N/A	#N/A	#N/A	#N/A	FecE protein;
or1435	3.23837	1.69527	#N/A	#N/A	0.487088	-1.03775	#N/A	#N/A	Transport system permease protein;
or1442	3.59531	1.84612	#N/A	#N/A	#N/A	#N/A	#N/A	#N/A	Putative uncharacterized protein;
or1468	#N/A	#N/A	#N/A	#N/A	1.53942	0.622385	#N/A	#N/A	Putative uncharacterized protein;
or1470	#N/A	#N/A	#N/A	#N/A	1.50485	0.589617	#N/A	#N/A	Putative uncharacterized protein;
or1474	#N/A	#N/A	#N/A	#N/A	1.53179	0.615221	#N/A	#N/A	Putative uncharacterized protein api5;
or1481	#N/A	#N/A	#N/A	#N/A	1.6284	0.703453	#N/A	#N/A	PilM protein;
or1483	#N/A	#N/A	#N/A	#N/A	1.65261	0.724744	#N/A	#N/A	Pilin accessory protein PilO;
or1484	#N/A	#N/A	#N/A	#N/A	1.47192	0.5577	#N/A	#N/A	Type IV pilus biogenesis protein PilP;
or1485	#N/A	#N/A	#N/A	#N/A	1.44086	0.526927	#N/A	#N/A	Type IV secretion system protein;
or1490	#N/A	#N/A	#N/A	#N/A	1.51558	0.599875	#N/A	#N/A	Bacterial shufflon protein;
or1492	#N/A	#N/A	#N/A	#N/A	1.5985	0.676715	#N/A	#N/A	Putative uncharacterized protein;
or1522	#N/A	#N/A	0.369166	-1.43766	#N/A	#N/A	0.659975	-0.599516	CRISPR-associated RAMP protein, Csm3 family;
or1550	#N/A	#N/A	#N/A	#N/A	0.594517	-0.75021	#N/A	#N/A	Putative uncharacterized protein;
or1553	#N/A	#N/A	#N/A	#N/A	0.572448	-0.804783	#N/A	#N/A	Amino acid permease-associated region;
or1555	#N/A	#N/A	#N/A	#N/A	0.466884	-1.09886	#N/A	#N/A	Putative uncharacterized protein;
or1574	#N/A	#N/A	#N/A	#N/A	2.95998	1.56559	#N/A	#N/A	Putative uncharacterized protein;
or1575	#N/A	#N/A	#N/A	#N/A	1.99333	0.99518	#N/A	#N/A	Putative uncharacterized protein;
or1576	#N/A	#N/A	#N/A	#N/A	2.66219	1.41261	#N/A	#N/A	Putative uncharacterized protein;
or1577	#N/A	#N/A	#N/A	#N/A	1.77569	0.82838	#N/A	#N/A	Putative prepilin peptidase dependent protein c;
or1578	#N/A	#N/A	#N/A	#N/A	1.76971	0.82351	#N/A	#N/A	Exodeoxyribonuclease V gamma chain;
or1580	#N/A	#N/A	#N/A	#N/A	1.50467	0.589444	#N/A	#N/A	Exodeoxyribonuclease V, beta subunit;
or1581	#N/A	#N/A	#N/A	#N/A	1.4522	0.538238	#N/A	#N/A	Exodeoxyribonuclease V, alpha subunit;
or1590	#N/A	#N/A	#N/A	#N/A	#N/A	#N/A	0.228635	-2.12888	Putative uncharacterized protein;
or1591	#N/A	#N/A	#N/A	#N/A	0.577858	-0.791212	#N/A	#N/A	Transcriptional regulator, LysR family;
or1595	#N/A	#N/A	#N/A	#N/A	#N/A	#N/A	1.86755	0.901146	Putative uncharacterized protein;
or1599	3.26823	1.70851	#N/A	#N/A	0.611342	-0.709949	#N/A	#N/A	Flavodoxin/nitric oxide synthase;
or1600	#N/A	#N/A	#N/A	#N/A	0.337877	-1.56543	0.383941	-1.38105	UPF0325 protein PC1_0937;
or1601	#N/A	#N/A	#N/A	#N/A	0.56771	-0.816774	#N/A	#N/A	2,3,4,5-tetrahydropyridine-2,6-dicarboxylate N-succinyltransferase;
or1604	2.81653	1.49392	#N/A	#N/A	0.621748	-0.685598	#N/A	#N/A	30S ribosomal protein S2;
or1606	#N/A	#N/A	#N/A	#N/A	#N/A	#N/A	0.661888	-0.595342	Uridylate kinase;
or1607	#N/A	#N/A	0.555871	-0.847178	#N/A	#N/A	0.675781	-0.565373	Ribosome-recycling factor;
or1613	#N/A	#N/A	#N/A	#N/A	0.487318	-1.03706	0.565168	-0.823249	Outer membrane chaperone Skp (OmpH);
or1617	#N/A	#N/A	#N/A	#N/A	1.59331	0.672027	#N/A	#N/A	Lipid-A-disaccharide synthase;
or1620	#N/A	#N/A	#N/A	#N/A	#N/A	#N/A	1.81961	0.863627	Acetyl-coenzyme A carboxylase carboxyl transferase subunit alpha;
or1622	#N/A	#N/A	#N/A	#N/A	1.57545	0.655762	#N/A	#N/A	tRNA(Ile)-lysidine synthase;
or1627	#N/A	#N/A	#N/A	#N/A	1.6	0.67807	2.81172	1.49145	DNA mismatch repair protein mutS;
or1641	#N/A	#N/A	#N/A	#N/A	#N/A	#N/A	0.468524	-1.0938	Alkylphosphonate utilization operon protein PhnA;
or1657	#N/A	#N/A	2.21834	1.14948	0.337876	-1.56543	#N/A	#N/A	L-asparaginase;
or1658	#N/A	#N/A	#N/A	#N/A	0.492875	-1.02071	#N/A	#N/A	Transcriptional regulator protein;
or1660	#N/A	#N/A	#N/A	#N/A	0.573952	-0.800999	#N/A	#N/A	Transcriptional regulator, GntR family with aminotransferase domain;
or1664	#N/A	#N/A	#N/A	#N/A	0.547845	-0.868161	#N/A	#N/A	Phenazine biosynthesis PhzC/PhzF protein;
or1665	#N/A	#N/A	#N/A	#N/A	0.524761	-0.930267	#N/A	#N/A	Shikimate kinase;
or1666	#N/A	#N/A	#N/A	#N/A	0.470609	-1.0874	1.52013	0.604192	UPF0345 protein Pecwa_3312;
or1676	#N/A	#N/A	#N/A	#N/A	0.460908	-1.11745	1.48832	0.573689	Putative alkyl hydroperoxide reductase subunit c;
or1680	#N/A	#N/A	#N/A	#N/A	0.598149	-0.741423	1.81515	0.860088	Preprotein translocase, YajC subunit;
or1695	#N/A	#N/A	#N/A	#N/A	1.70415	0.769051	#N/A	#N/A	2-dehydropantoate 2-reductase;
or1696	#N/A	#N/A	#N/A	#N/A	#N/A	#N/A	0.651807	-0.617484	Putative uncharacterized protein;
or1699	#N/A	#N/A	#N/A	#N/A	0.42371	-1.23885	#N/A	#N/A	Cytochrome O ubiquinol oxidase subunit IV;
or1701	#N/A	#N/A	#N/A	#N/A	0.644439	-0.633885	#N/A	#N/A	Cytochrome o ubiquinol oxidase, subunit I;
or1703	#N/A	#N/A	#N/A	#N/A	1.65512	0.726939	#N/A	#N/A	AmpG-related permease;
or1706	#N/A	#N/A	#N/A	#N/A	0.620393	-0.688745	#N/A	#N/A	Trigger factor;
or1708	#N/A	#N/A	#N/A	#N/A	0.187621	-2.41411	#N/A	#N/A	hypothetical protein 1888055:1888222 forward MW:6199
or1709	#N/A	#N/A	#N/A	#N/A	0.478181	-1.06437	#N/A	#N/A	ATP-dependent Clp protease ATP-binding subunit clpX;
or1710	#N/A	#N/A	#N/A	#N/A	0.51633	-0.953635	#N/A	#N/A	ATP-dependent protease La;
or1711	5.81518	2.53982	#N/A	#N/A	0.276516	-1.85457	#N/A	#N/A	DNA-binding protein HU-beta;
or1713	#N/A	#N/A	#N/A	#N/A	83.1719	6.37802	21.2203	4.40737	Putative exported protein;
or1714	#N/A	#N/A	#N/A	#N/A	2.93979	1.55571	#N/A	#N/A	ExsB protein;
or1719	#N/A	#N/A	#N/A	#N/A	#N/A	#N/A	0.449832	-1.15254	Nitrogen regulatory protein P-II;
or1720	#N/A	#N/A	#N/A	#N/A	0.25251	-1.98558	#N/A	#N/A	Ammonium transporter;
or1727	#N/A	#N/A	#N/A	#N/A	0.673364	-0.570542	#N/A	#N/A	Transporter, hydrophobe/amphiphile efflux-1 (HAE1) family;
or1728	#N/A	#N/A	#N/A	#N/A	0.656599	-0.606915	#N/A	#N/A	Efflux transporter, RND family, MFP subunit;
or1733	#N/A	#N/A	#N/A	#N/A	0.437463	-1.19277	#N/A	#N/A	Putative uncharacterized protein;
or1738	#N/A	#N/A	#N/A	#N/A	0.661951	-0.595204	#N/A	#N/A	Chaperone protein htpG;
or1739	#N/A	#N/A	#N/A	#N/A	0.623052	-0.682575	#N/A	#N/A	Adenylate kinase;
or1741	#N/A	#N/A	#N/A	#N/A	0.65305	-0.614734	#N/A	#N/A	Potassium efflux system protein;
or1753	#N/A	#N/A	#N/A	#N/A	0.638278	-0.647743	#N/A	#N/A	Ribonucleoside-diphosphate reductase;
or1755	#N/A	#N/A	#N/A	#N/A	0.666235	-0.585897	#N/A	#N/A	DNA gyrase, A subunit;
or1768	#N/A	#N/A	0.609027	-0.715422	0.501905	-0.994513	#N/A	#N/A	Thioredoxin domain protein;
or1779	#N/A	#N/A	#N/A	#N/A	0.218996	-2.19102	0.635359	-0.654356	Periplasmic D-galactose-binding ABC transport protein (Galactose-binding protein);
or1782	#N/A	#N/A	#N/A	#N/A	#N/A	#N/A	0.623063	-0.682551	Phosphoribosylformylglycinamidine cyclo-ligase;
or1784	2.42873	1.2802	#N/A	#N/A	#N/A	#N/A	#N/A	#N/A	Uracil-xanthine permease;
or1788	#N/A	#N/A	#N/A	#N/A	0.581732	-0.781573	#N/A	#N/A	Peroxiredoxin;
or1789	#N/A	#N/A	#N/A	#N/A	0.524353	-0.931389	#N/A	#N/A	Amino acid-binding ACT domain protein;
or1790	2.24512	1.16679	#N/A	#N/A	#N/A	#N/A	#N/A	#N/A	Dihydrodipicolinate synthase;
or1792	#N/A	#N/A	#N/A	#N/A	0.561928	-0.831544	0.558414	-0.840594	Phosphoribosylaminoimidazole-succinocarboxamide synthase;
or1793	#N/A	#N/A	#N/A	#N/A	0.453255	-1.14161	#N/A	#N/A	Putative uncharacterized protein;
or1794	#N/A	#N/A	#N/A	#N/A	0.46001	-1.12026	#N/A	#N/A	Putative uncharacterized protein;
or1795	#N/A	#N/A	#N/A	#N/A	0.139491	-2.84176	#N/A	#N/A	Phospholipase/Carboxylesterase;
or1796	#N/A	#N/A	#N/A	#N/A	0.420831	-1.24869	#N/A	#N/A	Acetyl-CoA acetyltransferase;
or1800	#N/A	#N/A	#N/A	#N/A	0.446967	-1.16176	#N/A	#N/A	Putative uncharacterized protein;
or1802	#N/A	#N/A	#N/A	#N/A	0.297871	-1.74724	#N/A	#N/A	Transcriptional regulator, LysR family;
or1805	#N/A	#N/A	#N/A	#N/A	0.52925	-0.917978	#N/A	#N/A	Succinyl-diaminopimelate desuccinylase;
or1812	#N/A	#N/A	#N/A	#N/A	#N/A	#N/A	2.56074	1.35656	Cold-shock DNA-binding domain protein;
or1829	#N/A	#N/A	#N/A	#N/A	#N/A	#N/A	0.436554	-1.19577	Putative uncharacterized protein;
or1832	#N/A	#N/A	#N/A	#N/A	0.648298	-0.625272	#N/A	#N/A	Polar amino acid ABC transporter, inner membrane subunit;
or1833	#N/A	#N/A	#N/A	#N/A	0.686049	-0.543616	#N/A	#N/A	Extracellular solute-binding protein family 3;
or1837	#N/A	#N/A	#N/A	#N/A	#N/A	#N/A	1.48006	0.565651	PhoH family protein;
or1840	#N/A	#N/A	1.55237	0.634471	#N/A	#N/A	#N/A	#N/A	Asparagine synthase (Glutamine-hydrolyzing);
or1844	2.81735	1.49434	#N/A	#N/A	#N/A	#N/A	#N/A	#N/A	PTS system, N-acetylglucosamine-specific IIBC subunit;
or1845	#N/A	#N/A	0.776755	-0.364469	#N/A	#N/A	#N/A	#N/A	Glutaminyl-tRNA synthetase;
or1855	#N/A	#N/A	#N/A	#N/A	1.60391	0.681591	#N/A	#N/A	Osmosensitive K channel His kinase sensor;
or1858	#N/A	#N/A	#N/A	#N/A	1.53233	0.615722	#N/A	#N/A	Potassium-transporting ATPase A chain;
or1861	#N/A	#N/A	#N/A	#N/A	1.52136	0.605364	#N/A	#N/A	Deoxyribodipyrimidine photo-lyase;
or1866	#N/A	#N/A	#N/A	#N/A	0.483507	-1.04839	#N/A	#N/A	Citrate synthase;
or1867	2.26192	1.17755	#N/A	#N/A	#N/A	#N/A	#N/A	#N/A	Succinate dehydrogenase, cytochrome b556 subunit;
or1868	2.43219	1.28226	#N/A	#N/A	0.528188	-0.920876	#N/A	#N/A	Succinate dehydrogenase, hydrophobic membrane anchor protein;
or1869	#N/A	#N/A	#N/A	#N/A	0.503286	-0.99055	#N/A	#N/A	Succinate dehydrogenase, flavoprotein subunit;
or1871	#N/A	#N/A	1.31099	0.390658	0.579954	-0.78599	#N/A	#N/A	2-oxoglutarate dehydrogenase, E1 subunit;
or1872	#N/A	#N/A	#N/A	#N/A	0.353185	-1.5015	#N/A	#N/A	2-oxoglutarate dehydrogenase, E2 subunit, dihydrolipoamide succinyltransferase;
or1873	#N/A	#N/A	#N/A	#N/A	0.315217	-1.66558	#N/A	#N/A	Succinyl-CoA ligase [ADP-forming] subunit beta;
or1874	#N/A	#N/A	#N/A	#N/A	0.303343	-1.72098	0.666487	-0.585352	Succinyl-CoA ligase [ADP-forming] subunit alpha;
or1875	#N/A	#N/A	#N/A	#N/A	0.376308	-1.41002	#N/A	#N/A	Cytochrome bd ubiquinol oxidase subunit I;
or1876	#N/A	#N/A	#N/A	#N/A	0.38885	-1.36271	#N/A	#N/A	Cytochrome d ubiquinol oxidase, subunit II;
or1883	#N/A	#N/A	#N/A	#N/A	0.649556	-0.622473	#N/A	#N/A	Protein tolB;
or1884	#N/A	#N/A	#N/A	#N/A	0.323156	-1.6297	#N/A	#N/A	Peptidoglycan-associated lipoprotein;
or1885	#N/A	#N/A	#N/A	#N/A	0.59729	-0.743498	#N/A	#N/A	YbgF protein;
or1894	2.26222	1.17774	#N/A	#N/A	#N/A	#N/A	0.50923	-0.973611	Phospho-2-dehydro-3-deoxyheptonate aldolase;
or1904	#N/A	#N/A	0.267105	-1.90452	#N/A	#N/A	#N/A	#N/A	Molybdenum ABC transporter, periplasmic molybdate-binding protein;
or1930	#N/A	#N/A	#N/A	#N/A	1.6003	0.678346	#N/A	#N/A	Probable multidrug efflux system transmembrane protein;
or1937	#N/A	#N/A	#N/A	#N/A	0.364585	-1.45567	#N/A	#N/A	Putative non-ribosomal peptide synthesis thioesterase;
or1938	0.15935	-2.64973	#N/A	#N/A	0.114151	-3.13099	#N/A	#N/A	Putative Drug/metabolite exporter family;
or1939	#N/A	#N/A	#N/A	#N/A	0.223781	-2.15984	#N/A	#N/A	Putative Predicted metal-dependent hydrolases;
or1940	#N/A	#N/A	#N/A	#N/A	0.16423	-2.60621	#N/A	#N/A	Chlorinating enzyme;
or1941	#N/A	#N/A	#N/A	#N/A	0.230366	-2.118	#N/A	#N/A	Putative uncharacterized protein;
or1942	0.250152	-1.99912	#N/A	#N/A	0.363918	-1.45831	#N/A	#N/A	Putative uncharacterized protein;
or1950	#N/A	#N/A	#N/A	#N/A	2.16232	1.11258	#N/A	#N/A	Oligopeptide/dipeptide ABC transporter, ATPase subunit;
or1952	#N/A	#N/A	#N/A	#N/A	0.520349	-0.942448	0.552789	-0.855198	Chaperone CbpA;
or1954	#N/A	#N/A	#N/A	#N/A	#N/A	#N/A	0.638009	-0.648352	6-phosphofructokinase isozyme 2;
or1955	#N/A	#N/A	0.295127	-1.76059	0.280809	-1.83234	0.250208	-1.9988	Acetoin reductase;
or1957	#N/A	#N/A	#N/A	#N/A	2.24334	1.16565	#N/A	#N/A	Multidrug resistance protein A;
or1958	#N/A	#N/A	#N/A	#N/A	2.9695	1.57022	#N/A	#N/A	Alcohol dehydrogenase zinc-binding domain protein;
or1959	#N/A	#N/A	#N/A	#N/A	2.79021	1.48037	#N/A	#N/A	Putative uncharacterized protein orf7;
or1960	#N/A	#N/A	#N/A	#N/A	2.23568	1.16071	#N/A	#N/A	Inner membrane component of tripartite multidrug resistance system;
or1961	#N/A	#N/A	#N/A	#N/A	2.30718	1.20613	#N/A	#N/A	Non-ribosomal peptide synthase;
or1962	#N/A	#N/A	#N/A	#N/A	2.63282	1.39661	#N/A	#N/A	Polyketide synthase;
or1963	#N/A	#N/A	#N/A	#N/A	3.2052	1.68041	#N/A	#N/A	Non-ribosomal peptide synthase;
or1964	#N/A	#N/A	#N/A	#N/A	2.98266	1.5766	#N/A	#N/A	Amino acid adenylation domain protein;
or1965	#N/A	#N/A	#N/A	#N/A	2.62734	1.3936	#N/A	#N/A	Putative uncharacterized protein;
or1967	#N/A	#N/A	#N/A	#N/A	#N/A	#N/A	2.01043	1.0075	Extracellular solute-binding protein family 5;
or1973	#N/A	#N/A	#N/A	#N/A	1.92737	0.946633	#N/A	#N/A	ABC transporter related;
or1976	#N/A	#N/A	#N/A	#N/A	2.02524	1.01809	#N/A	#N/A	Formate C-acetyltransferase;
or1987	#N/A	#N/A	#N/A	#N/A	1.95207	0.965001	#N/A	#N/A	HlyD-family secretion protein;
or2005	5.54422	2.47098	#N/A	#N/A	0.335202	-1.5769	#N/A	#N/A	Sodium:dicarboxylate symporter;
or2010	#N/A	#N/A	#N/A	#N/A	1.75327	0.810049	#N/A	#N/A	Putative transport protein;
or2024	#N/A	#N/A	#N/A	#N/A	3.6557	1.87015	#N/A	#N/A	Cysteine synthase;
or2029	#N/A	#N/A	#N/A	#N/A	1.76927	0.823153	#N/A	#N/A	NADH dehydrogenase (Ubiquinone) 30 kDa subunit;
or2030	#N/A	#N/A	#N/A	#N/A	2.32481	1.21711	#N/A	#N/A	NADH/Ubiquinone/plastoquinone (Complex I);
or2038	2.28655	1.19318	#N/A	#N/A	#N/A	#N/A	#N/A	#N/A	Sodium:dicarboxylate symporter;
or2041	#N/A	#N/A	#N/A	#N/A	#N/A	#N/A	0.337216	-1.56825	Putrescine aminotransferase;
or2047	#N/A	#N/A	#N/A	#N/A	1.7229	0.78484	#N/A	#N/A	Phosphonate C-P lyase system protein PhnK;
or2048	#N/A	#N/A	#N/A	#N/A	1.89898	0.925224	#N/A	#N/A	Phosphonate C-P lyase system protein PhnL;
or2050	#N/A	#N/A	#N/A	#N/A	1.82629	0.868919	#N/A	#N/A	Phosphonate metabolism protein/1,5-bisphosphokinase (PRPP-forming) PhnN;
or2051	#N/A	#N/A	#N/A	#N/A	1.86009	0.895373	#N/A	#N/A	Phosphonate metabolism protein PhnP;
or2054	#N/A	#N/A	#N/A	#N/A	1.76298	0.818018	#N/A	#N/A	Phosphonate ABC transporter, inner membrane subunit;
or2055	#N/A	#N/A	#N/A	#N/A	1.70291	0.768002	#N/A	#N/A	Phosphonate ABC transporter, inner membrane subunit;
or2059	#N/A	#N/A	#N/A	#N/A	1.54526	0.627849	#N/A	#N/A	Glycoside hydrolase clan GH-D;
or2061	#N/A	#N/A	#N/A	#N/A	1.5691	0.649939	#N/A	#N/A	Peptidase C1A papain;
or2065	#N/A	#N/A	#N/A	#N/A	1.48	0.565596	#N/A	#N/A	Peptide ABC superfamily ATP binding cassette transporter, binding protein;
or2074	#N/A	#N/A	#N/A	#N/A	0.374833	-1.41568	#N/A	#N/A	Methyl-accepting chemotaxis sensory transducer;
or2075	#N/A	#N/A	#N/A	#N/A	0.169567	-2.56007	#N/A	#N/A	Alkylhydroperoxidase like protein, AhpD family;
or2076	#N/A	#N/A	#N/A	#N/A	0.441328	-1.18008	#N/A	#N/A	Putative uncharacterized protein;
or2078	3.6622	1.87271	#N/A	#N/A	0.0899785	-3.47428	#N/A	#N/A	Iron permease FTR1;
or2079	2.71293	1.43985	#N/A	#N/A	0.257817	-1.95558	#N/A	#N/A	Putative uncharacterized protein;
or2080	4.03225	2.01159	#N/A	#N/A	0.150654	-2.73069	#N/A	#N/A	Dyp-type peroxidase family;
or2083	#N/A	#N/A	#N/A	#N/A	0.409805	-1.28699	0.287919	-1.79627	Putative uncharacterized protein;
or2111	#N/A	#N/A	#N/A	#N/A	0.164643	-2.60259	0.441081	-1.18088	Iron-containing alcohol dehydrogenase;
or2123	#N/A	#N/A	#N/A	#N/A	0.292109	-1.77542	#N/A	#N/A	Amino acid permease-associated region;
or2126	#N/A	#N/A	#N/A	#N/A	0.316763	-1.65853	#N/A	#N/A	CDP-diacylglycerol/glycerol-3-phosphate 3-phosphatidyltransferase;
or2142	#N/A	#N/A	#N/A	#N/A	#N/A	#N/A	1.88771	0.916637	TOBE domain protein;
or2150	#N/A	#N/A	#N/A	#N/A	0.442976	-1.1747	#N/A	#N/A	Putative membrane protein;
or2163	#N/A	#N/A	#N/A	#N/A	0.477626	-1.06605	#N/A	#N/A	Glutathione S-transferase domain protein;
or2165	#N/A	#N/A	0.517063	-0.951587	#N/A	#N/A	#N/A	#N/A	Aminotransferase class-III;
or2168	#N/A	#N/A	#N/A	#N/A	1.57869	0.658723	#N/A	#N/A	Probable ATP-dependent helicase;
or2173	2.50396	1.32421	#N/A	#N/A	0.455676	-1.13392	#N/A	#N/A	Polar amino acid ABC transporter, inner membrane subunit;
or2174	#N/A	#N/A	#N/A	#N/A	0.139894	-2.8376	0.416456	-1.26376	Cationic amino acid ABC transporter, periplasmic binding protein;
or2175	#N/A	#N/A	#N/A	#N/A	#N/A	#N/A	0.32528	-1.62024	Ferritin Dps family protein;
or2177	#N/A	#N/A	#N/A	#N/A	0.44305	-1.17446	#N/A	#N/A	Virulence-related outer membrane protein;
or2187	#N/A	#N/A	#N/A	#N/A	#N/A	#N/A	0.152219	-2.71578	Heat shock protein Hsp20;
or2224	#N/A	#N/A	#N/A	#N/A	0.608486	-0.716703	#N/A	#N/A	NLP/P60 protein;
or2243	#N/A	#N/A	#N/A	#N/A	1.57145	0.652092	#N/A	#N/A	Putative uncharacterized protein;
or2245	#N/A	#N/A	#N/A	#N/A	1.55136	0.633537	#N/A	#N/A	Putative uncharacterized protein;
or2251	#N/A	#N/A	#N/A	#N/A	#N/A	#N/A	0.398232	-1.32832	Putative uncharacterized protein;
or2255	#N/A	#N/A	#N/A	#N/A	1.65305	0.725128	#N/A	#N/A	Sugar efflux transporter;
or2258	#N/A	#N/A	#N/A	#N/A	0.545384	-0.874657	#N/A	#N/A	PTS system, fructose subfamily, IIC subunit;
or2264	#N/A	#N/A	#N/A	#N/A	3.34376	1.74147	#N/A	#N/A	3-oxoacyl-(Acyl-carrier-protein) synthase III;
or2271	#N/A	#N/A	#N/A	#N/A	0.385483	-1.37526	#N/A	#N/A	S-(Hydroxymethyl)glutathione dehydrogenase/class III alcohol dehydrogenase;
or2279	#N/A	#N/A	#N/A	#N/A	4.67683	2.22553	9.66819	3.27325	Alpha/beta hydrolase fold protein;
or2305	#N/A	#N/A	#N/A	#N/A	#N/A	#N/A	0.550023	-0.862435	Putative uncharacterized protein;
or2306	#N/A	#N/A	#N/A	#N/A	0.461034	-1.11705	#N/A	#N/A	Cold-shock DNA-binding domain protein;
or2315	#N/A	#N/A	0.915829	-0.12685	#N/A	#N/A	#N/A	#N/A	Thioredoxin reductase;
or2316	#N/A	#N/A	#N/A	#N/A	0.562637	-0.829725	#N/A	#N/A	Leucine-responsive regulatory protein;
or2326	#N/A	#N/A	#N/A	#N/A	#N/A	#N/A	1.59189	0.670737	Putative uncharacterized protein;
or2331	#N/A	#N/A	#N/A	#N/A	0.62743	-0.672475	#N/A	#N/A	Formate acetyltransferase;
or2334	#N/A	#N/A	#N/A	#N/A	2.52522	1.33641	4.82449	2.27038	Phosphoserine aminotransferase;
or2335	#N/A	#N/A	#N/A	#N/A	2.00617	1.00444	2.96001	1.5656	3-phosphoshikimate 1-carboxyvinyltransferase;
or2347	#N/A	#N/A	#N/A	#N/A	0.501765	-0.994917	#N/A	#N/A	NAD-dependent epimerase/dehydratase;
or2348	0.195904	-2.35178	0.286529	-1.80325	0.489473	-1.0307	#N/A	#N/A	Putative uncharacterized protein;
or2362	#N/A	#N/A	#N/A	#N/A	1.78487	0.835819	#N/A	#N/A	Putative uncharacterized protein;
or2366	#N/A	#N/A	#N/A	#N/A	1.63076	0.705543	#N/A	#N/A	DNA internalization-related competence protein ComEC/Rec2;
or2371	#N/A	#N/A	#N/A	#N/A	0.710786	-0.492513	#N/A	#N/A	Pectate lyase;
or2374	#N/A	#N/A	#N/A	#N/A	1.53466	0.617916	#N/A	#N/A	Putative S-adenosylmethionine-dependent methyltransferase;
or2375	#N/A	#N/A	#N/A	#N/A	1.50877	0.593377	#N/A	#N/A	Chromosome partition protein mukF;
or2379	#N/A	#N/A	#N/A	#N/A	1.48481	0.570282	#N/A	#N/A	Multicopper oxidase type 3;
or2388	#N/A	#N/A	#N/A	#N/A	1.54109	0.623955	#N/A	#N/A	Putative uncharacterized protein;
or2402	#N/A	#N/A	0.332598	-1.58815	0.674268	-0.568606	#N/A	#N/A	Putative uncharacterized protein;
or2403	#N/A	#N/A	#N/A	#N/A	0.645089	-0.632429	#N/A	#N/A	Predicted protein;
or2404	0.180847	-2.46716	0.221041	-2.17762	0.339578	-1.55819	#N/A	#N/A	Putative uncharacterized protein;
or2420	#N/A	#N/A	#N/A	#N/A	#N/A	#N/A	0.394341	-1.34249	CutC family protein;
or2431	#N/A	#N/A	#N/A	#N/A	1.58655	0.665897	#N/A	#N/A	Holliday junction ATP-dependent DNA helicase ruvA;
or2437	#N/A	#N/A	#N/A	#N/A	1.58523	0.664689	#N/A	#N/A	Lipid A biosynthesis (KDO)2-(Lauroyl)-lipid IVA acyltransferase;
or2453	#N/A	#N/A	#N/A	#N/A	2.77724	1.47365	#N/A	#N/A	Taurine dioxygenase;
or2454	#N/A	#N/A	#N/A	#N/A	2.85985	1.51594	#N/A	#N/A	Putative uncharacterized protein;
or2462	#N/A	#N/A	#N/A	#N/A	0.374366	-1.41748	#N/A	#N/A	Conserved hypothetical membrane protein;
or2480	0.221426	-2.1751	#N/A	#N/A	0.248048	-2.01131	0.210985	-2.24479	Putative uncharacterized protein;
or2488	2.44642	1.29067	#N/A	#N/A	#N/A	#N/A	#N/A	#N/A	Tail E family protein;
or2490	#N/A	#N/A	#N/A	#N/A	#N/A	#N/A	1.87855	0.909617	Tail sheath protein;
or2502	3.42824	1.77747	#N/A	#N/A	#N/A	#N/A	#N/A	#N/A	Tail assembly chaperone gp38;
or2503	3.27413	1.71111	#N/A	#N/A	#N/A	#N/A	#N/A	#N/A	Tail Collar domain protein;
or2520	#N/A	#N/A	#N/A	#N/A	2.2075	1.14242	#N/A	#N/A	CI repressor;
or2523	2.90664	1.53935	#N/A	#N/A	#N/A	#N/A	#N/A	#N/A	ProQ activator of osmoprotectant transporter ProP;
or2524	2.21294	1.14597	0.741373	-0.431729	0.552132	-0.856916	#N/A	#N/A	Carboxyl-terminal protease;
or2526	3.53663	1.82238	#N/A	#N/A	0.160952	-2.6353	#N/A	#N/A	FeoA family protein;
or2527	2.88652	1.52933	#N/A	#N/A	0.477114	-1.06759	#N/A	#N/A	Ferrous iron transport protein B;
or2529	#N/A	#N/A	#N/A	#N/A	2.38261	1.25254	#N/A	#N/A	Peptidase T;
or2531	3.84641	1.94351	#N/A	#N/A	#N/A	#N/A	#N/A	#N/A	Histidine kinase;
or2532	8.99135	3.16854	#N/A	#N/A	#N/A	#N/A	#N/A	#N/A	Two component transcriptional regulator, winged helix family;
or2533	2.85455	1.51326	#N/A	#N/A	#N/A	#N/A	0.592781	-0.754428	Adenylosuccinate lyase;
or2535	4.02039	2.00734	#N/A	#N/A	#N/A	#N/A	1.94051	0.956435	Methyl-accepting chemotaxis protein;
or2538	#N/A	#N/A	#N/A	#N/A	2.5432	1.34665	#N/A	#N/A	Pseudouridine synthase;
or2539	#N/A	#N/A	#N/A	#N/A	0.433008	-1.20753	#N/A	#N/A	Isocitrate dehydrogenase [NADP];
or2546	#N/A	#N/A	#N/A	#N/A	0.528473	-0.920098	#N/A	#N/A	Threonyl-tRNA synthetase;
or2550	2.47703	1.30861	#N/A	#N/A	#N/A	#N/A	#N/A	#N/A	Phenylalanyl-tRNA synthetase, alpha subunit;
or2552	#N/A	#N/A	#N/A	#N/A	0.463769	-1.10852	0.5719	-0.806166	Integration host factor subunit alpha;
or2555	2.72945	1.44861	#N/A	#N/A	#N/A	#N/A	#N/A	#N/A	NH(3)-dependent NAD(+) synthetase;
or2556	0.230506	-2.11712	#N/A	#N/A	0.23502	-2.08915	#N/A	#N/A	SmpA/OmlA domain protein;
or2560	#N/A	#N/A	#N/A	#N/A	0.478388	-1.06375	#N/A	#N/A	Extracellular solute-binding protein family 1;
or2570	#N/A	#N/A	#N/A	#N/A	0.475959	-1.07109	#N/A	#N/A	Fructosamine kinase;
or2571	#N/A	#N/A	#N/A	#N/A	0.130487	-2.93802	#N/A	#N/A	Cold shock protein;
or2574	#N/A	#N/A	#N/A	#N/A	0.372448	-1.42489	#N/A	#N/A	UPF0266 membrane protein ECA2388;
or2575	#N/A	#N/A	#N/A	#N/A	0.268696	-1.89595	0.6095	-0.714301	PTS system, mannose/fructose/sorbose family, IID subunit;
or2576	#N/A	#N/A	#N/A	#N/A	0.225991	-2.14566	#N/A	#N/A	PTS system, mannose/fructose/sorbose family, IIC subunit;
or2577	#N/A	#N/A	#N/A	#N/A	0.389789	-1.35923	0.41208	-1.279	PTS system, mannose/fructose/sorbose family, IIB subunit;
or2590	#N/A	#N/A	#N/A	#N/A	0.594799	-0.749527	#N/A	#N/A	Septum site-determining protein MinD;
or2615	#N/A	#N/A	#N/A	#N/A	1.87988	0.910639	#N/A	#N/A	Lysozyme;
or2623	#N/A	#N/A	#N/A	#N/A	1.79167	0.841302	#N/A	#N/A	Putative uncharacterized protein;
or2626	#N/A	#N/A	#N/A	#N/A	1.46761	0.553465	#N/A	#N/A	Phage-associated protein, HI1409 family;
or2628	#N/A	#N/A	#N/A	#N/A	1.56218	0.643563	#N/A	#N/A	Putative uncharacterized protein;
or2633	#N/A	#N/A	#N/A	#N/A	1.71074	0.774622	#N/A	#N/A	Putative uncharacterized protein;
or2635	#N/A	#N/A	#N/A	#N/A	1.6793	0.747857	#N/A	#N/A	Putative uncharacterized protein;
or2636	#N/A	#N/A	#N/A	#N/A	1.57702	0.657205	#N/A	#N/A	Putative uncharacterized protein;
or2648	#N/A	#N/A	#N/A	#N/A	1.64938	0.721927	#N/A	#N/A	Putative uncharacterized protein;
or2650	#N/A	#N/A	#N/A	#N/A	1.86998	0.903024	#N/A	#N/A	Putative uncharacterized protein;
or2659	#N/A	#N/A	#N/A	#N/A	2.08274	1.05848	#N/A	#N/A	Fatty acid metabolism transcriptional regulator FadR;
or2660	#N/A	#N/A	#N/A	#N/A	#N/A	#N/A	0.614972	-0.701406	SpoVR family protein;
or2661	2.71296	1.43987	#N/A	#N/A	0.479755	-1.05963	#N/A	#N/A	D-amino-acid dehydrogenase;
or2663	#N/A	#N/A	0.321277	-1.63811	#N/A	#N/A	0.506638	-0.980973	Putative serine protein kinase, PrkA;
or2667	#N/A	#N/A	#N/A	#N/A	0.342432	-1.54611	#N/A	#N/A	Glyceraldehyde-3-phosphate dehydrogenase, type I;
or2672	#N/A	#N/A	#N/A	#N/A	#N/A	#N/A	1.46319	0.549122	Signal peptide peptidase SppA, 67K type;
or2679	2.76178	1.4656	5.66894	2.50308	#N/A	#N/A	#N/A	#N/A	Formyltetrahydrofolate deformylase;
or2681	#N/A	#N/A	#N/A	#N/A	0.540442	-0.887789	#N/A	#N/A	Patatin;
or2683	#N/A	#N/A	0.648717	-0.624338	#N/A	#N/A	#N/A	#N/A	GalU protein;
or2684	#N/A	#N/A	#N/A	#N/A	0.373817	-1.41959	0.682067	-0.552014	H-NS protein;
or2685	#N/A	#N/A	#N/A	#N/A	0.375036	-1.4149	0.631037	-0.664204	Iron-containing alcohol dehydrogenase;
or2686	3.42494	1.77608	#N/A	#N/A	#N/A	#N/A	#N/A	#N/A	Multiple antibiotic resistance (MarC)-related protein;
or2687	#N/A	#N/A	#N/A	#N/A	0.23248	-2.10482	0.49983	-1.00049	Extracellular solute-binding protein family 5;
or2689	#N/A	#N/A	#N/A	#N/A	0.26759	-1.90191	#N/A	#N/A	Binding-protein-dependent transport systems inner membrane component;
or2690	#N/A	#N/A	#N/A	#N/A	0.353268	-1.50117	#N/A	#N/A	Oligopeptide/dipeptide ABC transporter, ATPase subunit;
or2691	#N/A	#N/A	0.464969	-1.10479	#N/A	#N/A	0.680486	-0.555363	Oligopeptide/dipeptide ABC transporter, ATPase subunit;
or2694	4.11225	2.03993	#N/A	#N/A	#N/A	#N/A	#N/A	#N/A	Putative uncharacterized protein;
or2702	#N/A	#N/A	#N/A	#N/A	0.514775	-0.957986	#N/A	#N/A	Outer membrane protein W;
or2714	#N/A	#N/A	#N/A	#N/A	#N/A	#N/A	2.23387	1.15955	Peptidase S49 domain protein;
or2730	#N/A	#N/A	1.14708	0.19797	#N/A	#N/A	#N/A	#N/A	Periplasmic binding protein/LacI transcriptional regulator;
or2732	3.54496	1.82577	#N/A	#N/A	0.530485	-0.914616	#N/A	#N/A	Inner-membrane translocator;
or2747	#N/A	#N/A	#N/A	#N/A	0.578199	-0.790363	#N/A	#N/A	Putative uncharacterized protein;
or2748	#N/A	#N/A	#N/A	#N/A	0.585522	-0.772204	#N/A	#N/A	Mannose-6-phosphate isomerase;
or2749	#N/A	#N/A	#N/A	#N/A	0.592958	-0.753999	#N/A	#N/A	Fumarate hydratase, class II;
or2750	#N/A	#N/A	#N/A	#N/A	0.471248	-1.08544	#N/A	#N/A	Putative exported protein;
or2751	#N/A	#N/A	#N/A	#N/A	0.599577	-0.737984	#N/A	#N/A	Putative inner membrane protein;
or2752	#N/A	#N/A	#N/A	#N/A	0.436244	-1.19679	#N/A	#N/A	DNA replication terminus site-binding protein;
or2753	#N/A	#N/A	#N/A	#N/A	0.378895	-1.40013	#N/A	#N/A	Major facilitator superfamily MFS_1;
or2754	#N/A	#N/A	#N/A	#N/A	0.325847	-1.61773	#N/A	#N/A	Transcriptional regulator, LysR family;
or2755	#N/A	#N/A	#N/A	#N/A	0.461802	-1.11465	#N/A	#N/A	ROK family protein;
or2756	#N/A	#N/A	#N/A	#N/A	0.305567	-1.71044	#N/A	#N/A	Dethiobiotin synthase;
or2757	#N/A	#N/A	#N/A	#N/A	0.438796	-1.18838	#N/A	#N/A	Putative uncharacterized protein;
or2758	#N/A	#N/A	#N/A	#N/A	0.441812	-1.1785	#N/A	#N/A	Conserved putative membrane protein, possibly a permease;
or2759	#N/A	#N/A	#N/A	#N/A	0.607459	-0.719141	#N/A	#N/A	Cation-transporting P-type ATPase;
or2760	#N/A	#N/A	0.545427	-0.874542	0.50623	-0.982134	#N/A	#N/A	Short-chain dehydrogenase/reductase SDR;
or2761	#N/A	#N/A	0.58414	-0.775615	0.349806	-1.51537	#N/A	#N/A	Putative uncharacterized protein;
or2767	#N/A	#N/A	#N/A	#N/A	0.421903	-1.24502	#N/A	#N/A	Putative uncharacterized protein;
or2768	#N/A	#N/A	#N/A	#N/A	#N/A	#N/A	0.418334	-1.25727	Putative uncharacterized protein SCO6575;
or2773	#N/A	#N/A	#N/A	#N/A	2.29872	1.20083	#N/A	#N/A	Similar to proteins involved in antibiotic biosynthesis;
or2779	#N/A	#N/A	#N/A	#N/A	4.66715	2.22254	#N/A	#N/A	Pectate lyase L;
or2780	#N/A	#N/A	#N/A	#N/A	0.363597	-1.45959	#N/A	#N/A	Endoglucanase Z;
or2781	0.26427	-1.91992	#N/A	#N/A	0.157862	-2.66326	0.406548	-1.2985	NmrA family protein;
or2783	3.45801	1.78994	#N/A	#N/A	#N/A	#N/A	#N/A	#N/A	Putative virulence effector protein;
or2784	#N/A	#N/A	2.25156	1.17093	#N/A	#N/A	#N/A	#N/A	Virulence protein SrfB;
or2800	#N/A	#N/A	#N/A	#N/A	0.537855	-0.894711	#N/A	#N/A	Putative uncharacterized protein;
or2801	#N/A	#N/A	#N/A	#N/A	0.540225	-0.888367	#N/A	#N/A	Transcriptional regulator, LysR family;
or2802	#N/A	#N/A	#N/A	#N/A	0.458493	-1.12503	#N/A	#N/A	Phenolic acid decarboxylase;
or2803	#N/A	#N/A	#N/A	#N/A	0.251727	-1.99007	0.621447	-0.686296	Putative uncharacterized protein;
or2806	2.20348	1.13978	#N/A	#N/A	0.399262	-1.32459	#N/A	#N/A	Transcriptional regulator, Crp/Fnr family;
or2807	#N/A	#N/A	#N/A	#N/A	0.407694	-1.29444	0.391287	-1.3537	UspA domain protein;
or2808	#N/A	#N/A	#N/A	#N/A	0.308052	-1.69875	#N/A	#N/A	NAD(P) transhydrogenase subunit beta;
or2809	#N/A	#N/A	#N/A	#N/A	0.343984	-1.53958	#N/A	#N/A	NAD(P) transhydrogenase, alpha subunit;
or2811	#N/A	#N/A	#N/A	#N/A	0.486754	-1.03873	#N/A	#N/A	Putative uncharacterized protein;
or2816	#N/A	#N/A	#N/A	#N/A	0.638641	-0.646924	#N/A	#N/A	Glutamyl-tRNA reductase;
or2817	#N/A	#N/A	#N/A	#N/A	0.49694	-1.00886	#N/A	#N/A	Outer membrane lipoprotein LolB;
or2820	#N/A	#N/A	#N/A	#N/A	0.343368	-1.54217	#N/A	#N/A	Putative uncharacterized protein;
or2822	#N/A	#N/A	#N/A	#N/A	0.607422	-0.719228	#N/A	#N/A	GTP-binding protein YchF;
or2830	#N/A	#N/A	#N/A	#N/A	0.389825	-1.3591	#N/A	#N/A	Putative uncharacterized protein;
or2831	#N/A	#N/A	#N/A	#N/A	0.537001	-0.897004	#N/A	#N/A	Tellurium resistance protein terD;
or2832	#N/A	#N/A	#N/A	#N/A	0.492034	-1.02317	#N/A	#N/A	Integral membrane protein TerC;
or2834	#N/A	#N/A	#N/A	#N/A	0.607066	-0.720076	#N/A	#N/A	Tellurium resistance protein TerA;
or2835	2.41079	1.26951	#N/A	#N/A	0.649516	-0.622563	#N/A	#N/A	Tellurite resistance protein;
or2885	3.766	1.91303	#N/A	#N/A	3.01029	1.5899	#N/A	#N/A	Putative uncharacterized protein;
or2896	#N/A	#N/A	#N/A	#N/A	0.660643	-0.598057	#N/A	#N/A	Filamentous hemagglutinin family outer membrane protein;
or2925	0.134456	-2.8948	#N/A	#N/A	0.339479	-1.5586	#N/A	#N/A	Putative uncharacterized protein;
or2927	#N/A	#N/A	#N/A	#N/A	0.386945	-1.3698	#N/A	#N/A	Putative uncharacterized protein;
or2929	#N/A	#N/A	#N/A	#N/A	1.90877	0.932644	#N/A	#N/A	Binding-protein-dependent transport systems inner membrane component;
or2931	3.7895	1.92201	#N/A	#N/A	#N/A	#N/A	#N/A	#N/A	Succinic semialdehyde dehydrogenase;
or2932	5.07563	2.34359	#N/A	#N/A	1.65543	0.727204	#N/A	#N/A	4-aminobutyrate aminotransferase;
or2934	#N/A	#N/A	#N/A	#N/A	1.69004	0.757059	#N/A	#N/A	Spermidine/putrescine ABC transporter ATPase subunit;
or2935	#N/A	#N/A	#N/A	#N/A	0.367056	-1.44593	#N/A	#N/A	Transglycosylase-associated protein;
or2944	#N/A	#N/A	#N/A	#N/A	1.7195	0.781988	#N/A	#N/A	Putative uncharacterized protein;
or2949	#N/A	#N/A	#N/A	#N/A	#N/A	#N/A	0.454836	-1.13658	Nitrate reductase, alpha subunit;
or2951	#N/A	#N/A	#N/A	#N/A	0.592606	-0.754855	#N/A	#N/A	Integral membrane sensor signal transduction histidine kinase;
or2952	#N/A	#N/A	#N/A	#N/A	0.481522	-1.05433	#N/A	#N/A	Two component transcriptional regulator, LuxR family;
or2953	#N/A	#N/A	#N/A	#N/A	0.462301	-1.11309	#N/A	#N/A	Acyltransferase 3;
or2954	#N/A	#N/A	#N/A	#N/A	0.554637	-0.850384	#N/A	#N/A	Putative uncharacterized protein;
or2955	#N/A	#N/A	#N/A	#N/A	0.436984	-1.19435	#N/A	#N/A	ChaC family protein;
or2956	#N/A	#N/A	#N/A	#N/A	0.566775	-0.819151	#N/A	#N/A	Putative sulfate transporter;
or2958	#N/A	#N/A	#N/A	#N/A	0.55125	-0.85922	#N/A	#N/A	Probable short-chain dehydrogenase;
or2967	#N/A	#N/A	#N/A	#N/A	0.449941	-1.15219	#N/A	#N/A	Methyl-accepting chemotaxis sensory transducer with Pas/Pac sensor;
or2968	#N/A	#N/A	#N/A	#N/A	0.58124	-0.782794	#N/A	#N/A	Aerotaxis receptor;
or2969	#N/A	#N/A	#N/A	#N/A	0.485168	-1.04344	#N/A	#N/A	D-isomer specific 2-hydroxyacid dehydrogenase NAD-binding;
or2970	#N/A	#N/A	#N/A	#N/A	0.437441	-1.19284	#N/A	#N/A	Putative uncharacterized protein;
or2971	#N/A	#N/A	#N/A	#N/A	0.593699	-0.752196	#N/A	#N/A	YafC;
or2972	#N/A	#N/A	#N/A	#N/A	0.436801	-1.19495	#N/A	#N/A	NADP oxidoreductase coenzyme F420-dependent;
or2973	#N/A	#N/A	#N/A	#N/A	0.570399	-0.809958	0.299966	-1.73713	PP-loop domain protein;
or2974	#N/A	#N/A	#N/A	#N/A	0.644385	-0.634006	#N/A	#N/A	Zinc transport protein zntB;
or2975	#N/A	#N/A	#N/A	#N/A	0.58684	-0.76896	#N/A	#N/A	Extracellular solute-binding protein family 5;
or2978	#N/A	#N/A	0.764771	-0.3869	0.48148	-1.05445	#N/A	#N/A	Redoxin domain protein;
or2996	#N/A	#N/A	#N/A	#N/A	#N/A	#N/A	1.67507	0.744224	Short-chain dehydrogenase/reductase SDR;
or3008	#N/A	#N/A	#N/A	#N/A	#N/A	#N/A	0.643784	-0.635351	GTP cyclohydrolase-2;
or3009	#N/A	#N/A	#N/A	#N/A	#N/A	#N/A	0.601567	-0.733202	Aconitate hydratase 1;
or3010	#N/A	#N/A	#N/A	#N/A	#N/A	#N/A	2.10288	1.07237	Glutathione S-transferase domain protein;
or3011	#N/A	#N/A	#N/A	#N/A	0.596821	-0.74463	#N/A	#N/A	Pyridoxal kinase;
or3015	#N/A	#N/A	#N/A	#N/A	0.576414	-0.794822	#N/A	#N/A	Anhydro-N-acetylmuramic acid kinase;
or3016	#N/A	#N/A	#N/A	#N/A	0.376232	-1.4103	#N/A	#N/A	Outer membrane lipoprotein Pcp;
or3017	#N/A	#N/A	#N/A	#N/A	0.340981	-1.55223	0.678722	-0.559107	Transcriptional regulator slyA;
or3018	0.183349	-2.44734	#N/A	#N/A	0.234448	-2.09266	#N/A	#N/A	Putative uncharacterized protein;
or3020	#N/A	#N/A	#N/A	#N/A	#N/A	#N/A	0.535448	-0.90118	Lactoylglutathione lyase;
or3025	#N/A	#N/A	#N/A	#N/A	0.478812	-1.06247	#N/A	#N/A	Cyclopropane-fatty-acyl-phospholipid synthase;
or3030	#N/A	#N/A	#N/A	#N/A	1.64368	0.716931	#N/A	#N/A	Amino acid adenylation domain protein;
or3031	#N/A	#N/A	#N/A	#N/A	1.73609	0.795839	#N/A	#N/A	Amino acid adenylation domain protein;
or3033	#N/A	#N/A	#N/A	#N/A	1.93501	0.952338	#N/A	#N/A	Peptidase S45 penicillin amidase;
or3034	#N/A	#N/A	#N/A	#N/A	3.92461	1.97255	#N/A	#N/A	Ornithine cyclodeaminase/mu-crystallin;
or3035	#N/A	#N/A	#N/A	#N/A	4.86646	2.28287	#N/A	#N/A	Pyridoxal-5'-phosphate-dependent protein beta subunit;
or3037	#N/A	#N/A	#N/A	#N/A	Inf	Inf	#N/A	#N/A	Cation diffusion facilitator family transporter;
or3038	#N/A	#N/A	#N/A	#N/A	1.99599	0.997107	0.630373	-0.665722	Putative esterase;
or3039	#N/A	#N/A	#N/A	#N/A	4.94151	2.30495	#N/A	#N/A	Porin LamB type;
or3040	#N/A	#N/A	#N/A	#N/A	2.74218	1.45532	#N/A	#N/A	Glycoside hydrolase family 1;
or3042	#N/A	#N/A	#N/A	#N/A	2.97882	1.57474	#N/A	#N/A	Transcriptional antiterminator, BglG;
or3043	2.22144	1.1515	#N/A	#N/A	#N/A	#N/A	#N/A	#N/A	Pyruvate kinase;
or3044	#N/A	#N/A	#N/A	#N/A	0.202557	-2.3036	#N/A	#N/A	LPP repeat-containing protein;
or3058	#N/A	#N/A	#N/A	#N/A	0.247312	-2.0156	0.621068	-0.687177	Phosphoenolpyruvate synthase;
or3069	#N/A	#N/A	#N/A	#N/A	#N/A	#N/A	0.618818	-0.692414	Dihydroorotate dehydrogenase;
or3070	#N/A	#N/A	#N/A	#N/A	0.606833	-0.720628	#N/A	#N/A	Aminopeptidase N;
or3073	#N/A	#N/A	#N/A	#N/A	0.296317	-1.75479	#N/A	#N/A	Porin Gram-negative type;
or3075	#N/A	#N/A	#N/A	#N/A	0.424374	-1.23659	#N/A	#N/A	Aspartate transaminase;
or3076	3.29878	1.72193	#N/A	#N/A	0.500883	-0.997456	#N/A	#N/A	Beta-lactamase domain protein;
or3100	#N/A	#N/A	#N/A	#N/A	0.235567	-2.08579	#N/A	#N/A	17 kDa surface antigen;
or3102	#N/A	#N/A	#N/A	#N/A	0.442195	-1.17724	#N/A	#N/A	UPF0227 protein PC1_2487;
or3103	#N/A	#N/A	#N/A	#N/A	0.511676	-0.966697	#N/A	#N/A	Beta-hexosaminidase;
or3108	#N/A	#N/A	#N/A	#N/A	0.520977	-0.940709	#N/A	#N/A	PTS system, glucose-specific IIBC subunit;
or3114	2.1636	1.11344	#N/A	#N/A	#N/A	#N/A	2.03275	1.02343	3-oxoacyl-(Acyl-carrier-protein) synthase 2;
or3115	#N/A	#N/A	#N/A	#N/A	#N/A	#N/A	1.87767	0.908946	Acyl carrier protein;
or3116	2.17003	1.11771	#N/A	#N/A	2.33062	1.22072	#N/A	#N/A	3-oxoacyl-(Acyl-carrier-protein) reductase;
or3117	#N/A	#N/A	#N/A	#N/A	1.69287	0.75947	2.24553	1.16705	Malonyl CoA-acyl carrier protein transacylase;
or3118	#N/A	#N/A	#N/A	#N/A	1.83272	0.873988	3.18506	1.67132	3-oxoacyl-(Acyl-carrier-protein) synthase III;
or3121	#N/A	#N/A	#N/A	#N/A	0.396839	-1.33338	#N/A	#N/A	Putative uncharacterized protein;
or3124	#N/A	#N/A	#N/A	#N/A	0.470267	-1.08845	#N/A	#N/A	Ribonuclease, Rne/Rng family;
or3126	#N/A	#N/A	#N/A	#N/A	0.363594	-1.4596	#N/A	#N/A	Dihydroorotase;
or3130	#N/A	#N/A	#N/A	#N/A	0.400135	-1.32144	#N/A	#N/A	Lipid A biosynthesis lauroyl (Or palmitoleoyl) acyltransferase;
or3132	#N/A	#N/A	#N/A	#N/A	0.600028	-0.736898	#N/A	#N/A	Glucans biosynthesis glucosyltransferase H;
or3133	#N/A	#N/A	#N/A	#N/A	0.515081	-0.957128	#N/A	#N/A	Periplasmic glucan biosynthesis protein MdoG;
or3134	#N/A	#N/A	#N/A	#N/A	3.85673	1.94738	#N/A	#N/A	Methyl-accepting chemotaxis sensory transducer;
or3141	#N/A	#N/A	0.686407	-0.542864	#N/A	#N/A	#N/A	#N/A	Beta-hydroxyacyl-(Acyl-carrier-protein) dehydratase FabA;
or3147	#N/A	#N/A	#N/A	#N/A	#N/A	#N/A	0.615427	-0.700341	PhoH family protein;
or3149	3.37804	1.75618	#N/A	#N/A	4.45933	2.15683	#N/A	#N/A	Protein FliZ;
or3150	#N/A	#N/A	#N/A	#N/A	3.13046	1.64638	#N/A	#N/A	RNA polymerase sigma factor;
or3151	#N/A	#N/A	#N/A	#N/A	4.19222	2.06771	#N/A	#N/A	Putative beta-D-1,6 glucosyltransferase protein;
or3152	10.4451	3.38475	#N/A	#N/A	3.58785	1.84312	#N/A	#N/A	Oxidoreductase domain protein;
or3153	6.57873	2.71781	#N/A	#N/A	#N/A	#N/A	#N/A	#N/A	Putative carbamoyl-phosphate-synthetase protein;
or3155	6.98543	2.80435	#N/A	#N/A	3.44058	1.78265	#N/A	#N/A	DegT/DnrJ/EryC1/StrS aminotransferase;
or3157	7.65859	2.93708	#N/A	#N/A	4.19646	2.06917	#N/A	#N/A	Glycosyl transferase, family 2;
or3158	4.05772	2.02067	#N/A	#N/A	#N/A	#N/A	#N/A	#N/A	Putative uncharacterized protein;
or3159	#N/A	#N/A	#N/A	#N/A	#N/A	#N/A	2.79722	1.484	Flagellin;
or3160	3.65068	1.86817	#N/A	#N/A	1.62476	0.70023	#N/A	#N/A	Flagellar hook-associated protein 2;
or3161	#N/A	#N/A	#N/A	#N/A	2.733	1.45048	#N/A	#N/A	Flagellar protein;
or3163	8.25643	3.04552	#N/A	#N/A	3.93027	1.97463	#N/A	#N/A	Flagellar hook-basal body complex protein fliE;
or3164	5.63635	2.49476	#N/A	#N/A	2.21134	1.14492	#N/A	#N/A	Flagellar M-ring protein FliF;
or3165	#N/A	#N/A	#N/A	#N/A	2.36557	1.24219	#N/A	#N/A	Flagellar motor switch protein FliG;
or3166	4.72778	2.24116	#N/A	#N/A	2.44183	1.28796	#N/A	#N/A	Flagellar assembly protein FliH/Type III secretion system HrpE;
or3167	2.66876	1.41617	#N/A	#N/A	2.02781	1.01992	#N/A	#N/A	Flagellar protein export ATPase FliI;
or3169	4.6948	2.23106	#N/A	#N/A	#N/A	#N/A	#N/A	#N/A	Flagellar hook-length control protein;
or3170	3.10491	1.63455	#N/A	#N/A	#N/A	#N/A	#N/A	#N/A	Flagellar basal body-associated protein FliL;
or3171	3.40225	1.76649	#N/A	#N/A	#N/A	#N/A	#N/A	#N/A	Flagellar motor switch protein FliM;
or3177	3.85246	1.94578	#N/A	#N/A	1.71631	0.77931	#N/A	#N/A	Flagellar hook-associated protein 3;
or3178	2.55348	1.35247	#N/A	#N/A	1.61559	0.692062	#N/A	#N/A	Flagellar hook-associated protein FlgK;
or3179	4.72757	2.2411	#N/A	#N/A	1.88291	0.912964	#N/A	#N/A	Flagellar rod assembly protein/muramidase FlgJ;
or3180	4.76962	2.25388	#N/A	#N/A	2.33299	1.22218	#N/A	#N/A	Flagellar P-ring protein;
or3181	5.27041	2.39792	#N/A	#N/A	1.86921	0.902429	#N/A	#N/A	Flagellar L-ring protein;
or3182	5.31963	2.41133	#N/A	#N/A	2.3546	1.23548	#N/A	#N/A	Flagellar basal-body rod protein FlgG;
or3183	6.63777	2.7307	#N/A	#N/A	2.37744	1.24941	#N/A	#N/A	Flagellar basal-body rod protein FlgF;
or3184	6.34227	2.665	#N/A	#N/A	1.69878	0.764501	#N/A	#N/A	Fagellar hook-basal body protein;
or3185	8.15142	3.02705	#N/A	#N/A	2.93723	1.55446	#N/A	#N/A	Flagellar hook capping protein;
or3186	9.14146	3.19242	#N/A	#N/A	2.98775	1.57906	#N/A	#N/A	Flagellar basal-body rod protein FlgC;
or3187	7.97802	2.99603	#N/A	#N/A	4.00278	2.001	#N/A	#N/A	Flagellar basal-body rod protein;
or3190	2.86904	1.52057	#N/A	#N/A	#N/A	#N/A	#N/A	#N/A	FlgN family protein;
or3191	4.27433	2.0957	#N/A	#N/A	#N/A	#N/A	#N/A	#N/A	FlhE protein;
or3192	3.10999	1.63691	#N/A	#N/A	1.85685	0.892856	#N/A	#N/A	FlhA protein;
or3194	2.784	1.47716	#N/A	#N/A	1.89152	0.919543	#N/A	#N/A	Chemotaxis phosphatase, CheZ;
or3195	3.92566	1.97293	#N/A	#N/A	#N/A	#N/A	#N/A	#N/A	Chemotaxis protein;
or3196	2.47407	1.30689	#N/A	#N/A	#N/A	#N/A	#N/A	#N/A	Response regulator receiver modulated CheB methylesterase;
or3197	4.52268	2.17718	#N/A	#N/A	#N/A	#N/A	1.78185	0.833372	MCP methyltransferase, CheR-type;
or3198	3.83121	1.9378	#N/A	#N/A	2.35333	1.2347	2.20261	1.13922	Methyl-accepting chemotaxis sensory transducer;
or3199	4.10202	2.03634	#N/A	#N/A	#N/A	#N/A	2.05088	1.03624	CheW protein;
or3200	3.39657	1.76408	#N/A	#N/A	#N/A	#N/A	1.89932	0.92548	CheA signal transduction histidine kinase;
or3203	#N/A	#N/A	#N/A	#N/A	4.73194	2.24243	#N/A	#N/A	Flagellar transcriptional activator FlhC;
or3204	4.63039	2.21114	#N/A	#N/A	5.4347	2.4422	#N/A	#N/A	Flagellar transcriptional activator;
or3205	#N/A	#N/A	1.62927	0.704223	0.361159	-1.46929	#N/A	#N/A	Methyl-accepting chemotaxis sensory transducer;
or3226	#N/A	#N/A	#N/A	#N/A	0.43222	-1.21016	#N/A	#N/A	Periplasmic beta-glucosidase/beta-xylosidase;
or3230	#N/A	#N/A	#N/A	#N/A	#N/A	#N/A	1.58348	0.663098	NAD-dependent malic enzyme;
or3233	2.55807	1.35506	#N/A	#N/A	#N/A	#N/A	#N/A	#N/A	Molybdopterin biosynthesis protein;
or3235	#N/A	#N/A	0.611036	-0.71067	#N/A	#N/A	#N/A	#N/A	Nitroreductase;
or3239	#N/A	#N/A	#N/A	#N/A	0.562786	-0.829341	#N/A	#N/A	ABC transporter, ATP-binding component;
or3273	#N/A	#N/A	#N/A	#N/A	0.584988	-0.773522	0.596829	-0.744611	Enolase;
or3277	#N/A	#N/A	#N/A	#N/A	0.352293	-1.50515	#N/A	#N/A	Putative uncharacterized protein;
or3290	#N/A	#N/A	#N/A	#N/A	0.214117	-2.22353	#N/A	#N/A	Acetyltransferase;
or3297	2.90421	1.53814	#N/A	#N/A	#N/A	#N/A	#N/A	#N/A	Major facilitator superfamily MFS_1;
or3298	3.19933	1.67777	#N/A	#N/A	#N/A	#N/A	#N/A	#N/A	Transport system permease protein;
or3299	2.15218	1.1058	#N/A	#N/A	#N/A	#N/A	#N/A	#N/A	Transport system permease protein;
or3301	#N/A	#N/A	#N/A	#N/A	1.47643	0.562113	#N/A	#N/A	Synthetase CbsF;
or3310	#N/A	#N/A	#N/A	#N/A	1.99765	0.998302	#N/A	#N/A	Glycosyl transferase family 28;
or3316	#N/A	#N/A	#N/A	#N/A	1.69325	0.759797	#N/A	#N/A	RND efflux system, outer membrane lipoprotein, NodT family;
or3317	#N/A	#N/A	#N/A	#N/A	1.48939	0.574722	#N/A	#N/A	Transporter, hydrophobe/amphiphile efflux-1 (HAE1) family;
or3318	#N/A	#N/A	#N/A	#N/A	1.6907	0.757624	#N/A	#N/A	Efflux transporter, RND family, MFP subunit;
or3320	#N/A	#N/A	#N/A	#N/A	2.04984	1.03551	#N/A	#N/A	Drug resistance transporter, Bcr/CflA subfamily;
or3321	#N/A	#N/A	#N/A	#N/A	2.29537	1.19872	#N/A	#N/A	ROK family protein;
or3323	#N/A	#N/A	#N/A	#N/A	3.05481	1.61108	#N/A	#N/A	Putative uncharacterized protein;
or3324	#N/A	#N/A	#N/A	#N/A	3.14773	1.65431	#N/A	#N/A	ABC transporter related;
or3325	#N/A	#N/A	#N/A	#N/A	#N/A	#N/A	0.578532	-0.789532	Periplasmic binding protein/LacI transcriptional regulator;
or3326	#N/A	#N/A	#N/A	#N/A	2.48381	1.31255	#N/A	#N/A	DNA-binding transcriptional repressor;
or3329	#N/A	#N/A	#N/A	#N/A	0.436416	-1.19622	#N/A	#N/A	Formate dehydrogenase, gamma subunit;
or3331	#N/A	#N/A	#N/A	#N/A	0.584304	-0.775209	0.426187	-1.23044	Formate dehydrogenase, alpha subunit;
or3333	#N/A	#N/A	#N/A	#N/A	#N/A	#N/A	0.372885	-1.4232	Phosphatase;
or3351	#N/A	#N/A	#N/A	#N/A	0.61267	-0.706817	#N/A	#N/A	Putative uncharacterized protein;
or3357	#N/A	#N/A	#N/A	#N/A	#N/A	#N/A	0.257696	-1.95626	NHL repeat containing protein;
or3359	#N/A	#N/A	#N/A	#N/A	0.387818	-1.36655	#N/A	#N/A	Putative uncharacterized protein PE_PGRS23;
or3360	#N/A	#N/A	#N/A	#N/A	0.425892	-1.23144	#N/A	#N/A	Putative uncharacterized protein;
or3361	#N/A	#N/A	#N/A	#N/A	#N/A	#N/A	0.129397	-2.95012	Putative uncharacterized protein PE_PGRS23;
or3363	#N/A	#N/A	#N/A	#N/A	0.523666	-0.933281	#N/A	#N/A	Acyl-CoA dehydrogenase domain protein;
or3366	#N/A	#N/A	#N/A	#N/A	0.368668	-1.43961	#N/A	#N/A	Putative uncharacterized protein;
or3367	#N/A	#N/A	#N/A	#N/A	0.304682	-1.71462	#N/A	#N/A	Proton-translocating NADH-quinone oxidoreductase, chain N;
or3368	3.04769	1.60772	#N/A	#N/A	#N/A	#N/A	#N/A	#N/A	Proton-translocating NADH-quinone oxidoreductase, chain M;
or3370	2.97893	1.57479	#N/A	#N/A	#N/A	#N/A	#N/A	#N/A	NADH-quinone oxidoreductase subunit K;
or3371	#N/A	#N/A	#N/A	#N/A	0.438584	-1.18908	#N/A	#N/A	NADH dehydrogenase (Quinone);
or3373	2.90416	1.53812	#N/A	#N/A	0.615669	-0.699772	#N/A	#N/A	NADH dehydrogenase I subunit H;
or3375	2.38194	1.25214	#N/A	#N/A	#N/A	#N/A	#N/A	#N/A	NADH-quinone oxidoreductase, F subunit;
or3376	2.19903	1.13686	#N/A	#N/A	#N/A	#N/A	#N/A	#N/A	NADH-quinone oxidoreductase, E subunit;
or3377	#N/A	#N/A	#N/A	#N/A	0.562959	-0.828897	#N/A	#N/A	NADH-quinone oxidoreductase subunit C/D;
or3378	3.22793	1.69061	#N/A	#N/A	#N/A	#N/A	#N/A	#N/A	NADH-quinone oxidoreductase, B subunit;
or3379	3.52506	1.81765	#N/A	#N/A	#N/A	#N/A	#N/A	#N/A	NADH-quinone oxidoreductase subunit A;
or3380	3.3929	1.76252	2.85273	1.51234	#N/A	#N/A	#N/A	#N/A	Transcriptional regulator, LysR family;
or3385	#N/A	#N/A	#N/A	#N/A	#N/A	#N/A	0.629433	-0.667875	UPF0304 protein Dd586_2754;
or3393	#N/A	#N/A	#N/A	#N/A	1.66836	0.738426	#N/A	#N/A	Ethanolamin permease;
or3400	#N/A	#N/A	#N/A	#N/A	#N/A	#N/A	0.579007	-0.788347	Cationic amino acid ABC transporter, periplasmic binding protein;
or3402	#N/A	#N/A	#N/A	#N/A	1.64479	0.717906	#N/A	#N/A	Amidophosphoribosyltransferase;
or3405	#N/A	#N/A	#N/A	#N/A	1.74287	0.801467	#N/A	#N/A	FolC bifunctional protein;
or3406	#N/A	#N/A	#N/A	#N/A	#N/A	#N/A	2.0434	1.03097	Acetyl-CoA carboxylase, carboxyl transferase, beta subunit;
or3408	#N/A	#N/A	#N/A	#N/A	1.60567	0.683172	#N/A	#N/A	tRNA pseudouridine synthase A;
or3409	#N/A	#N/A	#N/A	#N/A	1.66853	0.738581	#N/A	#N/A	Aspartate-semialdehyde dehydrogenase;
or3410	#N/A	#N/A	#N/A	#N/A	1.6208	0.696709	#N/A	#N/A	Erythronate-4-phosphate dehydrogenase;
or3411	#N/A	#N/A	#N/A	#N/A	1.85698	0.892957	#N/A	#N/A	Histidine kinase;
or3412	#N/A	#N/A	#N/A	#N/A	1.98771	0.991106	#N/A	#N/A	Two component transcriptional regulator, winged helix family;
or3413	#N/A	#N/A	#N/A	#N/A	1.62283	0.698514	#N/A	#N/A	Putative uncharacterized protein;
or3417	#N/A	#N/A	#N/A	#N/A	#N/A	#N/A	1.89469	0.92196	Beta-ketoacyl synthase;
or3429	#N/A	#N/A	#N/A	#N/A	0.332983	-1.58648	#N/A	#N/A	Putative uncharacterized protein;
or3446	#N/A	#N/A	#N/A	#N/A	0.285567	-1.8081	#N/A	#N/A	5'-nucleotidase, lipoprotein e(P4) family;
or3460	#N/A	#N/A	#N/A	#N/A	2.99459	1.58236	#N/A	#N/A	General secretion pathway protein I;
or3461	#N/A	#N/A	#N/A	#N/A	2.42604	1.2786	#N/A	#N/A	General secretion pathway protein H;
or3464	#N/A	#N/A	#N/A	#N/A	2.08448	1.05969	#N/A	#N/A	General secretory pathway protein E;
or3465	#N/A	#N/A	#N/A	#N/A	1.9204	0.941406	#N/A	#N/A	General secretion pathway protein D;
or3469	#N/A	#N/A	#N/A	#N/A	0.327682	-1.60963	#N/A	#N/A	Putative aminotransferase;
or3473	#N/A	#N/A	0.802861	-0.316777	#N/A	#N/A	#N/A	#N/A	D-alanine aminotransferase;
or3478	0.126818	-2.97916	#N/A	#N/A	0.217188	-2.20299	#N/A	#N/A	CarF;
or3480	0.157069	-2.67053	#N/A	#N/A	0.39512	-1.33964	#N/A	#N/A	Carbapenem antibiotics biosynthesis protein CarD;
or3481	0.00517729	-7.59359	0.17816	-2.48876	0.207537	-2.26856	0.472283	-1.08228	CarC;
or3482	0.0491654	-4.34621	0.165904	-2.59158	0.312872	-1.67635	0.462596	-1.11217	CarB;
or3483	0.0308177	-5.0201	0.180301	-2.47152	0.296212	-1.7553	0.510838	-0.969063	CarA;
or3484	0.0582834	-4.10077	#N/A	#N/A	#N/A	#N/A	#N/A	#N/A	CarR;
or3486	#N/A	#N/A	#N/A	#N/A	0.394982	-1.34014	#N/A	#N/A	Aldehyde Dehydrogenase;
or3487	#N/A	#N/A	#N/A	#N/A	0.315869	-1.6626	#N/A	#N/A	hypothetical protein 3085293:3085469 reverse MW:6517
or3492	#N/A	#N/A	#N/A	#N/A	2.6816	1.4231	#N/A	#N/A	Undecaprenyl-phosphate glucose phosphotransferase;
or3493	#N/A	#N/A	#N/A	#N/A	3.43949	1.7822	#N/A	#N/A	Phosphomannomutase;
or3496	3.81777	1.93273	#N/A	#N/A	#N/A	#N/A	#N/A	#N/A	Nucleoside-diphosphate-sugar epimerases;
or3500	#N/A	#N/A	#N/A	#N/A	6.99934	2.80722	#N/A	#N/A	Glycosyl transferase, group 1;
or3503	#N/A	#N/A	#N/A	#N/A	12.3838	3.63038	#N/A	#N/A	Polysaccharide biosynthesis protein;
or3504	#N/A	#N/A	#N/A	#N/A	2.96267	1.5669	#N/A	#N/A	Tyrosine-protein kinase;
or3512	#N/A	#N/A	#N/A	#N/A	0.290771	-1.78205	#N/A	#N/A	Transcriptional regulator protein;
or3517	#N/A	#N/A	#N/A	#N/A	0.221849	-2.17235	#N/A	#N/A	Putative uncharacterized protein;
or3528	#N/A	#N/A	#N/A	#N/A	0.524115	-0.932045	#N/A	#N/A	Polar amino acid ABC transporter, inner membrane subunit;
or3532	#N/A	#N/A	#N/A	#N/A	0.595337	-0.748222	#N/A	#N/A	Imidazolonepropionase;
or3533	#N/A	#N/A	#N/A	#N/A	0.354039	-1.49802	#N/A	#N/A	N-formylglutamate amidohydrolase;
or3534	#N/A	#N/A	#N/A	#N/A	0.577427	-0.79229	#N/A	#N/A	Bifunctional protein folD;
or3537	#N/A	#N/A	#N/A	#N/A	0.459691	-1.12126	#N/A	#N/A	DoxX family protein;
or3538	#N/A	#N/A	0.738389	-0.437547	0.490824	-1.02672	#N/A	#N/A	Peptidyl-prolyl cis-trans isomerase;
or3540	#N/A	#N/A	#N/A	#N/A	0.538658	-0.892558	#N/A	#N/A	Phosphoribosylaminoimidazole carboxylase, catalytic subunit;
or3542	#N/A	#N/A	#N/A	#N/A	0.284649	-1.81274	#N/A	#N/A	Serine transporter;
or3543	#N/A	#N/A	#N/A	#N/A	0.484128	-1.04654	0.558327	-0.840818	L-serine dehydratase 1;
or3545	#N/A	#N/A	#N/A	#N/A	0.524019	-0.932308	#N/A	#N/A	Helix-turn-helix domain protein;
or3546	#N/A	#N/A	#N/A	#N/A	0.608533	-0.716592	#N/A	#N/A	Polyphosphate kinase;
or3553	#N/A	#N/A	#N/A	#N/A	0.673809	-0.569589	#N/A	#N/A	Peptidase C14 caspase catalytic subunit p20;
or3554	#N/A	#N/A	#N/A	#N/A	#N/A	#N/A	0.278433	-1.8446	Putative uncharacterized protein;
or3555	#N/A	#N/A	#N/A	#N/A	0.426331	-1.22995	#N/A	#N/A	Putative uncharacterized protein;
or3560	#N/A	#N/A	#N/A	#N/A	#N/A	#N/A	2.19618	1.135	Methylglyoxal synthase;
or3564	#N/A	#N/A	#N/A	#N/A	9.04905	3.17777	#N/A	#N/A	Regulator of competence-specific genes;
or3566	#N/A	#N/A	#N/A	#N/A	0.375775	-1.41206	#N/A	#N/A	OmpA domain protein transmembrane region-containing protein;
or3640	#N/A	#N/A	#N/A	#N/A	#N/A	#N/A	0.680681	-0.55495	Nucleoside diphosphate kinase;
or3649	#N/A	#N/A	#N/A	#N/A	#N/A	#N/A	1.73136	0.791903	NifU-like protein;
or3651	#N/A	#N/A	#N/A	#N/A	0.608403	-0.716902	#N/A	#N/A	Transcriptional regulator, BadM/Rrf2 family;
or3655	3.33862	1.73925	#N/A	#N/A	#N/A	#N/A	#N/A	#N/A	Transport system permease protein;
or3656	2.2033	1.13967	#N/A	#N/A	#N/A	#N/A	#N/A	#N/A	ABC transporter related;
or3664	#N/A	#N/A	#N/A	#N/A	#N/A	#N/A	1.62269	0.698384	Nitrogen regulatory protein P-II;
or3674	#N/A	#N/A	#N/A	#N/A	#N/A	#N/A	0.529093	-0.918408	Putative uncharacterized protein;
or3676	#N/A	#N/A	#N/A	#N/A	0.581234	-0.78281	0.568239	-0.815429	Agglutination protein;
or3677	#N/A	#N/A	#N/A	#N/A	0.536082	-0.899476	#N/A	#N/A	Putative toxin secretion ATP-binding protein;
or3691	2.41316	1.27092	#N/A	#N/A	#N/A	#N/A	#N/A	#N/A	Anti sigma-E protein, RseA;
or3698	#N/A	#N/A	1.53369	0.617008	#N/A	#N/A	#N/A	#N/A	Glutamyl-tRNA synthetase;
or3710	#N/A	#N/A	#N/A	#N/A	#N/A	#N/A	0.360097	-1.47354	Iron-containing alcohol dehydrogenase;
or3728	#N/A	#N/A	#N/A	#N/A	0.523747	-0.933057	#N/A	#N/A	Transcriptional regulator, TraR/DksA family;
or3730	#N/A	#N/A	#N/A	#N/A	1.51976	0.603846	#N/A	#N/A	Poly(A) polymerase;
or3759	#N/A	#N/A	#N/A	#N/A	0.480981	-1.05595	#N/A	#N/A	ATP-dependent chaperone ClpB;
or3761	#N/A	#N/A	#N/A	#N/A	1.89534	0.922457	#N/A	#N/A	Pseudouridine synthase;
or3762	2.63764	1.39925	#N/A	#N/A	#N/A	#N/A	#N/A	#N/A	Outer membrane assembly lipoprotein YfiO;
or3763	#N/A	#N/A	#N/A	#N/A	0.440029	-1.18433	0.603468	-0.72865	Sigma 54 modulation protein/ribosomal protein S30EA;
or3765	#N/A	#N/A	0.603448	-0.7287	1.65062	0.72301	#N/A	#N/A	Chorismate mutase;
or3766	#N/A	#N/A	#N/A	#N/A	2.26199	1.17759	#N/A	#N/A	Phospho-2-dehydro-3-deoxyheptonate aldolase;
or3767	#N/A	#N/A	#N/A	#N/A	3.20062	1.67835	#N/A	#N/A	Two component transcriptional regulator, LytTR family;
or3770	#N/A	#N/A	#N/A	#N/A	0.528813	-0.919171	#N/A	#N/A	tRNA (guanine-N(1)-)-methyltransferase;
or3771	#N/A	#N/A	#N/A	#N/A	0.590726	-0.759439	#N/A	#N/A	Ribosome maturation factor rimM;
or3773	#N/A	#N/A	#N/A	#N/A	0.543536	-0.879552	#N/A	#N/A	Signal recognition particle protein;
or3775	#N/A	#N/A	#N/A	#N/A	0.422006	-1.24467	#N/A	#N/A	S-ribosylhomocysteine lyase;
or3778	#N/A	#N/A	#N/A	#N/A	#N/A	#N/A	0.118705	-3.07455	Carbon storage regulator homolog;
or3779	#N/A	#N/A	#N/A	#N/A	0.461091	-1.11688	#N/A	#N/A	Alanyl-tRNA synthetase;
or3780	#N/A	#N/A	#N/A	#N/A	3.53157	1.82031	#N/A	#N/A	Regulatory protein RecX;
or3781	#N/A	#N/A	#N/A	#N/A	3.72359	1.89669	2.82507	1.49829	Protein recA;
or3782	#N/A	#N/A	#N/A	#N/A	8.12475	3.02232	#N/A	#N/A	CinA domain protein;
or3788	#N/A	#N/A	#N/A	#N/A	0.534005	-0.905075	#N/A	#N/A	Outer membrane efflux protein;
or3796	#N/A	#N/A	#N/A	#N/A	1.73025	0.79098	#N/A	#N/A	Methyl-accepting chemotaxis sensory transducer;
or3799	2.08322	1.05881	#N/A	#N/A	#N/A	#N/A	#N/A	#N/A	Excinuclease ABC, A subunit;
or3800	#N/A	#N/A	#N/A	#N/A	1.96808	0.976791	1.83184	0.873292	Single-stranded DNA-binding protein;
or3801	#N/A	#N/A	#N/A	#N/A	7.68082	2.94126	#N/A	#N/A	RNA-directed DNA polymerase;
or3807	3.5227	1.81668	#N/A	#N/A	#N/A	#N/A	#N/A	#N/A	ABC transporter, permease protein;
or3817	8.86737	3.14851	#N/A	#N/A	#N/A	#N/A	#N/A	#N/A	O-antigen flippase;
or3821	#N/A	#N/A	#N/A	#N/A	0.416626	-1.26317	#N/A	#N/A	Periplasmic solute binding protein;
or3822	#N/A	#N/A	#N/A	#N/A	0.334541	-1.57975	#N/A	#N/A	Putative uncharacterized protein;
or3825	#N/A	#N/A	#N/A	#N/A	0.58621	-0.77051	#N/A	#N/A	Dehydratase, YjhG/YagF family;
or3826	#N/A	#N/A	#N/A	#N/A	0.539371	-0.89065	#N/A	#N/A	Dihydrodipicolinate synthetase;
or3827	#N/A	#N/A	#N/A	#N/A	0.533352	-0.906839	#N/A	#N/A	ABC transporter related;
or3845	#N/A	#N/A	#N/A	#N/A	0.614334	-0.702904	#N/A	#N/A	Dihydrolipoyl dehydrogenase;
or3856	#N/A	#N/A	#N/A	#N/A	2.51269	1.32923	#N/A	#N/A	Putative major pilin subunit;
or3857	#N/A	#N/A	#N/A	#N/A	3.15312	1.65678	#N/A	#N/A	Type II secretion system protein E;
or3858	#N/A	#N/A	#N/A	#N/A	1.81294	0.858333	#N/A	#N/A	Type II secretion system protein;
or3868	#N/A	#N/A	#N/A	#N/A	0.488849	-1.03254	#N/A	#N/A	Cell division protein ftsZ;
or3876	#N/A	#N/A	#N/A	#N/A	1.57003	0.650793	#N/A	#N/A	Phospho-N-acetylmuramoyl-pentapeptide-transferase;
or3882	2.28844	1.19436	#N/A	#N/A	#N/A	#N/A	#N/A	#N/A	Protein mraZ;
or3883	3.20242	1.67916	#N/A	#N/A	2.13305	1.09292	#N/A	#N/A	Putative uncharacterized protein;
or3892	#N/A	#N/A	#N/A	#N/A	0.321576	-1.63677	#N/A	#N/A	Tryptophanase leader peptide;
or3893	#N/A	#N/A	#N/A	#N/A	0.645554	-0.63139	#N/A	#N/A	Tryptophanase;
or3924	#N/A	#N/A	#N/A	#N/A	0.572502	-0.804647	#N/A	#N/A	Dihydrodipicolinate reductase;
or3929	#N/A	#N/A	#N/A	#N/A	#N/A	#N/A	0.599845	-0.737337	Riboflavin biosynthesis protein RibF;
or3933	#N/A	#N/A	#N/A	#N/A	0.501365	-0.996066	#N/A	#N/A	Chaperone protein dnaJ;
or3934	#N/A	#N/A	#N/A	#N/A	0.612333	-0.707613	#N/A	#N/A	Chaperone protein dnaK;
or3936	#N/A	#N/A	#N/A	#N/A	0.204732	-2.28819	#N/A	#N/A	GPR1/FUN34/yaaH family protein;
or3940	#N/A	#N/A	#N/A	#N/A	0.477514	-1.06639	#N/A	#N/A	Transaldolase;
or3942	#N/A	#N/A	#N/A	#N/A	0.575918	-0.796065	#N/A	#N/A	Threonine synthase;
or3943	#N/A	#N/A	#N/A	#N/A	0.471785	-1.0838	#N/A	#N/A	Homoserine kinase;
or3944	#N/A	#N/A	#N/A	#N/A	0.511868	-0.966155	#N/A	#N/A	Aspartate kinase;
or3945	#N/A	#N/A	#N/A	#N/A	0.432575	-1.20898	#N/A	#N/A	RNA methyltransferase, TrmH family, group 1;
or3946	#N/A	#N/A	0.526924	-0.924334	0.52776	-0.922045	#N/A	#N/A	Aerobic respiration control protein;
or3948	#N/A	#N/A	#N/A	#N/A	0.561626	-0.832319	#N/A	#N/A	Transcriptional regulator, AraC family;
or3952	#N/A	#N/A	#N/A	#N/A	0.631623	-0.662865	#N/A	#N/A	Lytic transglycosylase catalytic;
or3953	#N/A	#N/A	#N/A	#N/A	#N/A	#N/A	1.98554	0.989531	ABC transporter related;
or3955	#N/A	#N/A	#N/A	#N/A	0.525449	-0.928376	#N/A	#N/A	D-isomer specific 2-hydroxyacid dehydrogenase NAD-binding protein;
or3957	#N/A	#N/A	#N/A	#N/A	0.468137	-1.095	#N/A	#N/A	Transcriptional regulator, ArgP, LysR family;
or3958	#N/A	#N/A	#N/A	#N/A	0.610811	-0.711202	#N/A	#N/A	Putative exported protein;
or3959	#N/A	#N/A	#N/A	#N/A	0.403022	-1.31107	#N/A	#N/A	Arginine exporter protein ArgO;
or3960	#N/A	#N/A	#N/A	#N/A	0.477744	-1.06569	#N/A	#N/A	Transcriptional regulator, IclR family;
or3962	#N/A	#N/A	#N/A	#N/A	0.620705	-0.688019	#N/A	#N/A	Inner-membrane translocator;
or3965	#N/A	#N/A	#N/A	#N/A	0.659162	-0.601296	#N/A	#N/A	MscS Mechanosensitive ion channel;
or3966	#N/A	#N/A	#N/A	#N/A	0.536796	-0.897555	0.578085	-0.790646	Fructose-bisphosphate aldolase, class II;
or3967	#N/A	#N/A	#N/A	#N/A	0.589104	-0.763405	0.675379	-0.56623	Phosphoglycerate kinase;
or3984	#N/A	#N/A	#N/A	#N/A	#N/A	#N/A	0.511004	-0.968594	Fructose-1,6-bisphosphatase class 1;
or3988	#N/A	#N/A	#N/A	#N/A	0.564176	-0.825782	#N/A	#N/A	HflC protein;
or3989	#N/A	#N/A	#N/A	#N/A	0.563877	-0.826549	#N/A	#N/A	Putative phage-related protein;
or3991	0.0857808	-3.5432	#N/A	#N/A	#N/A	#N/A	#N/A	#N/A	RNA chaperone Hfq;
or3998	#N/A	#N/A	#N/A	#N/A	3.67566	1.878	#N/A	#N/A	Putative uncharacterized protein;
or4005	0.348735	-1.5198	#N/A	#N/A	0.336326	-1.57207	#N/A	#N/A	Putative uncharacterized protein;
or4006	#N/A	#N/A	#N/A	#N/A	0.266518	-1.9077	#N/A	#N/A	Putative uncharacterized protein;
or4007	#N/A	#N/A	#N/A	#N/A	0.419943	-1.25173	#N/A	#N/A	Putative uncharacterized protein;
or4009	#N/A	#N/A	#N/A	#N/A	0.254843	-1.97232	#N/A	#N/A	Putative uncharacterized protein;
or4010	#N/A	#N/A	0.736096	-0.442034	#N/A	#N/A	#N/A	#N/A	Organic hydroperoxide resistance protein;
or4011	#N/A	#N/A	#N/A	#N/A	0.442298	-1.17691	#N/A	#N/A	Transcriptional regulator, MarR family;
or4012	#N/A	#N/A	#N/A	#N/A	0.602694	-0.730502	#N/A	#N/A	AbgT transporter family;
or4038	#N/A	#N/A	#N/A	#N/A	0.620016	-0.689624	#N/A	#N/A	L-histidine-binding protein;
or4054	#N/A	#N/A	#N/A	#N/A	0.685753	-0.54424	0.488964	-1.0322	Fumarate reductase, flavoprotein subunit;
or4055	#N/A	#N/A	#N/A	#N/A	0.594392	-0.750512	#N/A	#N/A	Succinate dehydrogenase and fumarate reductase iron-sulfur protein;
or4057	#N/A	#N/A	#N/A	#N/A	0.520038	-0.943311	#N/A	#N/A	Fumarate reductase subunit D;
or4066	#N/A	#N/A	#N/A	#N/A	#N/A	#N/A	0.637376	-0.649783	Aspartate carbamoyltransferase;
or4067	#N/A	#N/A	#N/A	#N/A	#N/A	#N/A	0.621044	-0.687233	Aspartate carbamoyltransferase regulatory chain;
or4082	#N/A	#N/A	#N/A	#N/A	0.518426	-0.947791	#N/A	#N/A	Putative hemagglutinin/hemolysin-related protein;
or4083	#N/A	#N/A	#N/A	#N/A	0.359558	-1.4757	#N/A	#N/A	Putative uncharacterized protein;
or4091	#N/A	#N/A	#N/A	#N/A	0.233445	-2.09885	0.256369	-1.9637	Phosphatidylserine decarboxylase-related;
or4092	#N/A	#N/A	#N/A	#N/A	0.498664	-1.00386	#N/A	#N/A	Peptidase U34 dipeptidase;
or4094	#N/A	#N/A	#N/A	#N/A	#N/A	#N/A	0.195271	-2.35645	Arginyl-tRNA synthetase;
or4095	#N/A	#N/A	#N/A	#N/A	0.362957	-1.46213	#N/A	#N/A	Transcriptional regulator, histidine utilization repressor, GntR family;
or4096	3.86759	1.95144	#N/A	#N/A	0.435973	-1.19769	#N/A	#N/A	Histidine ammonia-lyase;
or4097	3.29655	1.72096	#N/A	#N/A	0.530036	-0.915838	#N/A	#N/A	Urocanate hydratase;
or4098	2.50382	1.32413	#N/A	#N/A	#N/A	#N/A	#N/A	#N/A	Histidinol-phosphate aminotransferase 1;
or4140	#N/A	#N/A	#N/A	#N/A	3.09948	1.63203	#N/A	#N/A	Tail assembly chaperone gp38;
or4141	#N/A	#N/A	#N/A	#N/A	3.90282	1.96452	#N/A	#N/A	Putative tail fiber protein;
or4142	#N/A	#N/A	#N/A	#N/A	2.86002	1.51602	#N/A	#N/A	Putative bacteriophage protein;
or4143	#N/A	#N/A	#N/A	#N/A	2.64705	1.40439	#N/A	#N/A	Putative bacteriophage protein;
or4144	#N/A	#N/A	#N/A	#N/A	2.13458	1.09395	#N/A	#N/A	Putative bacteriophage protein;
or4145	#N/A	#N/A	#N/A	#N/A	2.44951	1.29249	#N/A	#N/A	Putative bacteriophage protein;
or4149	#N/A	#N/A	#N/A	#N/A	2.06235	1.04429	#N/A	#N/A	Putative uncharacterized protein;
or4150	#N/A	#N/A	#N/A	#N/A	1.94487	0.959672	#N/A	#N/A	Putative bacteriophage protein;
or4151	#N/A	#N/A	#N/A	#N/A	2.19887	1.13676	#N/A	#N/A	Putative uncharacterized protein;
or4152	#N/A	#N/A	#N/A	#N/A	2.25108	1.17062	#N/A	#N/A	Lytic transglycosylase, catalytic;
or4153	#N/A	#N/A	#N/A	#N/A	2.44224	1.28821	#N/A	#N/A	Putative uncharacterized protein;
or4154	#N/A	#N/A	#N/A	#N/A	2.60604	1.38186	#N/A	#N/A	Putative bacteriophage protein;
or4155	#N/A	#N/A	#N/A	#N/A	2.01243	1.00894	#N/A	#N/A	Putative uncharacterized protein;
or4156	#N/A	#N/A	#N/A	#N/A	2.06594	1.0468	#N/A	#N/A	Putative bacteriophage protein;
or4157	#N/A	#N/A	#N/A	#N/A	2.09943	1.07	#N/A	#N/A	Putative uncharacterized protein;
or4158	#N/A	#N/A	#N/A	#N/A	1.98026	0.98569	#N/A	#N/A	Putative bacteriophage protein;
or4159	#N/A	#N/A	#N/A	#N/A	1.93119	0.949488	#N/A	#N/A	Hypothetical phage protein;
or4160	#N/A	#N/A	#N/A	#N/A	1.71867	0.781296	#N/A	#N/A	Putative bacteriophage protein;
or4161	#N/A	#N/A	#N/A	#N/A	2.05039	1.0359	#N/A	#N/A	Putative bacteriophage protein;
or4162	#N/A	#N/A	#N/A	#N/A	2.172	1.11902	#N/A	#N/A	Putative bacteriophage protein;
or4163	#N/A	#N/A	#N/A	#N/A	2.24088	1.16407	#N/A	#N/A	Putative uncharacterized protein STY2037;
or4164	#N/A	#N/A	#N/A	#N/A	2.01007	1.00724	#N/A	#N/A	Putative bacteriophage protein;
or4165	#N/A	#N/A	#N/A	#N/A	2.10694	1.07515	#N/A	#N/A	Phage-associated protein, family;
or4166	#N/A	#N/A	#N/A	#N/A	1.68699	0.754452	#N/A	#N/A	Putative bacteriophage protein;
or4167	#N/A	#N/A	#N/A	#N/A	1.71844	0.781103	#N/A	#N/A	Putative bacteriophage protein;
or4169	#N/A	#N/A	#N/A	#N/A	2.297	1.19975	#N/A	#N/A	Predicted CDS Pa_2_6160;
or4170	#N/A	#N/A	#N/A	#N/A	1.83497	0.87576	#N/A	#N/A	Putative uncharacterized protein;
or4171	#N/A	#N/A	#N/A	#N/A	1.68765	0.755017	#N/A	#N/A	Lysozyme;
or4173	#N/A	#N/A	#N/A	#N/A	1.72066	0.782966	#N/A	#N/A	Putative DNA adenine methylase;
or4174	#N/A	#N/A	#N/A	#N/A	1.69824	0.764041	#N/A	#N/A	Gifsy-1 prophage RegQ;
or4177	#N/A	#N/A	#N/A	#N/A	1.66577	0.73619	#N/A	#N/A	NinB protein;
or4179	#N/A	#N/A	#N/A	#N/A	1.57255	0.653108	#N/A	#N/A	Putative cytosine-specific modification methylase;
or4183	#N/A	#N/A	#N/A	#N/A	1.62667	0.701919	#N/A	#N/A	DNA replication protein DnaC;
or4184	#N/A	#N/A	#N/A	#N/A	1.646	0.718967	#N/A	#N/A	Conserved domain protein;
or4185	#N/A	#N/A	#N/A	#N/A	1.70618	0.77077	#N/A	#N/A	Predicted protein;
or4186	#N/A	#N/A	#N/A	#N/A	1.68913	0.756283	#N/A	#N/A	Regulatory protein CII;
or4192	#N/A	#N/A	#N/A	#N/A	1.69623	0.762328	#N/A	#N/A	DNA polymerase III, epsilon subunit;
or4194	#N/A	#N/A	#N/A	#N/A	1.52037	0.604426	#N/A	#N/A	Putative uncharacterized protein;
or4196	#N/A	#N/A	#N/A	#N/A	1.55938	0.640969	#N/A	#N/A	Putative phage integrase;
or4202	#N/A	#N/A	#N/A	#N/A	#N/A	#N/A	0.569994	-0.810982	Aminoacyl-histidine dipeptidase;
or4204	#N/A	#N/A	1.2013	0.264601	#N/A	#N/A	#N/A	#N/A	Thiamine biosynthesis lipoprotein ApbE;
or4234	#N/A	#N/A	#N/A	#N/A	0.65104	-0.619182	#N/A	#N/A	Glycine betaine/L-proline transport system permease protein;
or4235	#N/A	#N/A	#N/A	#N/A	#N/A	#N/A	0.386574	-1.37118	Substrate-binding region of ABC-type glycine betaine transport system;
or4250	#N/A	#N/A	#N/A	#N/A	0.469572	-1.09058	#N/A	#N/A	Binding-protein-dependent transport systems inner membrane component;
or4255	0.354041	-1.49801	#N/A	#N/A	0.343106	-1.54327	0.268463	-1.89721	RNA polymerase sigma factor;
or4256	#N/A	#N/A	#N/A	#N/A	0.417267	-1.26096	#N/A	#N/A	Peptidase M23;
or4260	2.69829	1.43205	#N/A	#N/A	#N/A	#N/A	#N/A	#N/A	2-C-methyl-D-erythritol 4-phosphate cytidylyltransferase;
or4261	3.06844	1.6175	#N/A	#N/A	#N/A	#N/A	#N/A	#N/A	Septum formation initiator;
or4292	#N/A	#N/A	#N/A	#N/A	1.75764	0.813644	#N/A	#N/A	Putative uncharacterized protein;
or4294	#N/A	#N/A	#N/A	#N/A	#N/A	#N/A	1.78666	0.837263	DNA ligase;
or4295	#N/A	#N/A	#N/A	#N/A	2.04358	1.0311	2.47548	1.30771	RfaE bifunctional protein;
or4309	#N/A	#N/A	#N/A	#N/A	0.232465	-2.10491	#N/A	#N/A	Putative uncharacterized protein;
or4327	#N/A	#N/A	#N/A	#N/A	0.648266	-0.625342	#N/A	#N/A	30S ribosomal protein S6;
or4329	2.27154	1.18367	#N/A	#N/A	#N/A	#N/A	#N/A	#N/A	Putative uncharacterized protein;
or4338	#N/A	#N/A	#N/A	#N/A	1.90012	0.926087	#N/A	#N/A	Twitching motility protein;
or4376	#N/A	#N/A	#N/A	#N/A	#N/A	#N/A	6.3769	2.67285	Peroxiredoxin;
or4412	#N/A	#N/A	#N/A	#N/A	0.303402	-1.7207	#N/A	#N/A	Putative uncharacterized protein;

## Sheet: Table S4
Modified for Table S4 by selecting for genes of interest and grouped by category
	Fold Change
Gene	hfq RNA		hfq Protein		rsmA RNA		rsmA Protein	FC Log	Description
Pig cluster
or1369	0.114374	-3.12817	0.235017	-2.08916	0.506735	-0.980697	1.71029	0.774239	PigA;
or1370	0.214708	-2.21955	⎯	⎯	0.431938	-1.21111	1.96211	0.972406	PigB;
or1371	0.258448	-1.95205	0.371993	-1.42665	0.569865	-0.811307	⎯	⎯	PigC;
or1372	0.271916	-1.87877	0.317487	-1.65523	0.683628	-0.548716	⎯	⎯	PigD;
or1373	⎯	⎯	0.320033	-1.64371	⎯	⎯	⎯	⎯	PigE;
or1374	⎯	⎯	0.413085	-1.27549	⎯	⎯	1.54955	0.631848	PigF;
or1376	⎯	⎯	⎯	⎯	0.672617	-0.572142	⎯	⎯	PigH;
or1384	⎯	⎯	⎯	⎯	0.558357	-0.840739	⎯	⎯	Uncharacterized protein next to the end of the pig cluster;
Car cluster
or3484	0.0582834	-4.10077	⎯	⎯	⎯	⎯	⎯	⎯	CarR;
or3483	0.0308177	-5.0201	0.180301	-2.47152	0.296212	-1.7553	0.510838	-0.969063	CarA;
or3482	0.0491654	-4.34621	0.165904	-2.59158	0.312872	-1.67635	0.462596	-1.11217	CarB;
or3481	0.00517729	-7.59359	0.17816	-2.48876	0.207537	-2.26856	0.472283	-1.08228	CarC;
or3480	0.157069	-2.67053	⎯	⎯	0.39512	-1.33964	⎯	⎯	CarD;
or3478	0.126818	-2.97916	⎯	⎯	0.217188	-2.20299	⎯	⎯	CarF;
Additional secondary metabolism genes
or1961	⎯	⎯	⎯	⎯	2.30718	1.20613	⎯	⎯	Non-ribosomal peptide synthase;
or1962	⎯	⎯	⎯	⎯	2.63282	1.39661	⎯	⎯	Polyketide synthase;
or1963	⎯	⎯	⎯	⎯	3.2052	1.68041	⎯	⎯	Non-ribosomal peptide synthase;
or1937	⎯	⎯	⎯	⎯	0.364585	-1.45567	⎯	⎯	Putative non-ribosomal peptide synthesis thioesterase;
or2773	⎯	⎯	⎯	⎯	2.29872	1.20083	⎯	⎯	Similar to proteins involved in antibiotic biosynthesis;
Regulators of prodigiosin production
or0460	⎯	⎯	⎯	⎯	0.531058	-0.913058	⎯	⎯	PhoU protein;
or0464	⎯	⎯	⎯	⎯	0.654504	-0.611526	0.47583	-1.07148	PstS protein;
or3380	3.3929	1.76252	2.85273	1.51234	⎯	⎯	⎯	⎯	PigU, Transcriptional regulator, LysR family;
or3017	⎯	⎯	⎯	⎯	0.340981	-1.55223	0.678722	-0.559107	Rap, Transcriptional regulator slyA;
or0693	⎯	⎯	⎯	⎯	0.488962	-1.0322	⎯	⎯	VfmE, Transcriptional regulator, AraC family;
Protein export
or0052	⎯	⎯	⎯	⎯	0.585473	-0.772327	⎯	⎯	Preprotein translocase subunit secY;
or0772	2.49207	1.31735	⎯	⎯	⎯	⎯	⎯	⎯	Preprotein translocase, SecE subunit;
Type II secretion system
or3465	⎯	⎯	⎯	⎯	1.9204	0.941406	⎯	⎯	OutD
or3464	⎯	⎯	⎯	⎯	2.08448	1.05969	⎯	⎯	OutE
or3461	⎯	⎯	⎯	⎯	2.42604	1.2786	⎯	⎯	OutH
or3460	⎯	⎯	⎯	⎯	2.99459	1.58236	⎯	⎯	OutI
or3856	⎯	⎯	⎯	⎯	2.51269	1.32923	⎯	⎯	Putative major pilin subunit;
or3857	⎯	⎯	⎯	⎯	3.15312	1.65678	⎯	⎯	Type II secretion system protein E;
or3858	⎯	⎯	⎯	⎯	1.81294	0.858333	⎯	⎯	Type II secretion system protein;
Type IV pilus system
or0865	⎯	⎯	⎯	⎯	1.56561	0.646729	⎯	⎯	Type IV pilus secretin PilQ;
or1481	⎯	⎯	⎯	⎯	1.6284	0.703453	⎯	⎯	PilM, type IV pilus gene cluster
or1483	⎯	⎯	⎯	⎯	1.65261	0.724744	⎯	⎯	PilO, type IV pilus gene cluster
or1484	⎯	⎯	⎯	⎯	1.47192	0.5577	⎯	⎯	PilP, type IV pilus gene cluster
or1485	⎯	⎯	⎯	⎯	1.44086	0.526927	⎯	⎯	PilQ, type IV pilus gene cluster
or1490	⎯	⎯	⎯	⎯	1.51558	0.599875	⎯	⎯	PilV, bacterial shufflon protein, type IV pilus gene cluster
Virulence factors
or0146	⎯	⎯	⎯	⎯	0.489425	-1.03084	⎯	⎯	Pectate lyase/Amb allergen;
or0147	0.371534	-1.42844	⎯	⎯	0.426051	-1.2309	⎯	⎯	Pectate lyase/Amb allergen;
or2371	⎯	⎯	⎯	⎯	0.710786	-0.492513	⎯	⎯	Pectate lyase;
or2779	⎯	⎯	⎯	⎯	4.66715	2.22254	⎯	⎯	Pectate lyase L;
or2780	⎯	⎯	⎯	⎯	0.363597	-1.45959	⎯	⎯	Cellulase Z;
or2784	⎯	⎯	2.25156	1.17093	⎯	⎯	⎯	⎯	Putative virulence effector protein SrfB;
or2783	3.45801	1.78994	⎯	⎯	⎯	⎯	⎯	⎯	Putative virulence effector protein SrfA;
or1354	⎯	⎯	⎯	⎯	183.692	7.52115	⎯	⎯	Putative thermostable hemolysin;
Sigma factors
or0342	⎯	⎯	⎯	⎯	0.492462	-1.02192	⎯	⎯	RpoH, heat shock sigma factor;
or0880	⎯	⎯	⎯	⎯	0.663628	-0.591554	⎯	⎯	RpoN, nitrogen-limitation sigma factor;
or1080	⎯	⎯	⎯	⎯	0.443769	-1.17212	⎯	⎯	RpoD, housekeeping sigma factor;
or3150	⎯	⎯	⎯	⎯	3.13046	1.64638	⎯	⎯	RpoF, flagellar sigma factor;
or4255	0.354041	-1.49801	⎯	⎯	0.343106	-1.54327	0.268463	-1.89721	RpoS, starvation/stationary phase sigma factor;
Stress response
or0679	⎯	⎯	⎯	⎯	0.41676	-1.26271	⎯	⎯	Superoxide dismutase;
or2835	2.41079	1.26951	⎯	⎯	0.649516	-0.622563	⎯	⎯	Tellurite resistance protein;
or2834	⎯	⎯	⎯	⎯	0.607066	-0.720076	⎯	⎯	Tellurium resistance protein TerA;
or2832	⎯	⎯	⎯	⎯	0.492034	-1.02317	⎯	⎯	Integral membrane protein TerC;
or2831	⎯	⎯	⎯	⎯	0.537001	-0.897004	⎯	⎯	Tellurium resistance protein terD;
Outer membrane proteins
or1613	⎯	⎯	⎯	⎯	0.487318	-1.03706	0.565168	-0.823249	Outer membrane chaperone Skp (OmpH);
or2177	⎯	⎯	⎯	⎯	0.44305	-1.17446	⎯	⎯	Virulence-related outer membrane protein;
or3566	⎯	⎯	⎯	⎯	0.375775	-1.41206	⎯	⎯	OmpA domain protein transmembrane region-containing protein;
or3503	⎯	⎯	⎯	⎯	12.3838	3.63038	⎯	⎯	Polysaccharide biosynthesis protein;
or3039	⎯	⎯	⎯	⎯	4.94151	2.30495	⎯	⎯	Porin LamB type;
or3016	⎯	⎯	⎯	⎯	0.376232	-1.4103	⎯	⎯	Outer membrane lipoprotein Pcp;
or2896	⎯	⎯	⎯	⎯	0.660643	-0.598057	⎯	⎯	Filamentous hemagglutinin family outer membrane protein;
or2702	⎯	⎯	⎯	⎯	0.514775	-0.957986	⎯	⎯	Outer membrane protein W;
or3762	2.63764	1.39925	⎯	⎯	⎯	⎯	⎯	⎯	Outer membrane assembly lipoprotein YfiO;
Efflux pumps
or1355	⎯	⎯	⎯	⎯	7.52474	2.91164	⎯	⎯	Drug resistance transporter, Bcr/CflA subfamily;
or1930	⎯	⎯	⎯	⎯	1.6003	0.678346	⎯	⎯	Probable multidrug efflux system transmembrane protein;
or1938	0.15935	-2.64973	⎯	⎯	0.114151	-3.13099	⎯	⎯	Putative Drug/metabolite exporter family;
or1960	⎯	⎯	⎯	⎯	2.23568	1.16071	⎯	⎯	Inner membrane component of tripartite multidrug resistance system;
or3320	⎯	⎯	⎯	⎯	2.04984	1.03551	⎯	⎯	Drug resistance transporter, Bcr/CflA subfamily;
or3318	⎯	⎯	⎯	⎯	1.6907	0.757624	⎯	⎯	Efflux transporter, RND family, MFP subunit;
or3317	⎯	⎯	⎯	⎯	1.48939	0.574722	⎯	⎯	Transporter, hydrophobe/amphiphile efflux-1 (HAE1) family;
or3316	⎯	⎯	⎯	⎯	1.69325	0.759797	⎯	⎯	RND efflux system, outer membrane lipoprotein, NodT family;
or3788	⎯	⎯	⎯	⎯	0.534005	-0.905075	⎯	⎯	Outer membrane efflux protein;
Electron transport
or3379	3.52506	1.81765	⎯	⎯	⎯	⎯	⎯	⎯	NADH-quinone oxidoreductase subunit A;
or3378	3.22793	1.69061	⎯	⎯	⎯	⎯	⎯	⎯	NADH-quinone oxidoreductase, B subunit;
or3377	⎯	⎯	⎯	⎯	0.562959	-0.828897	⎯	⎯	NADH-quinone oxidoreductase subunit C/D;
or3376	2.19903	1.13686	⎯	⎯	⎯	⎯	⎯	⎯	NADH-quinone oxidoreductase, E subunit;
or3375	2.38194	1.25214	⎯	⎯	⎯	⎯	⎯	⎯	NADH-quinone oxidoreductase, F subunit;
or3373	2.90416	1.53812	⎯	⎯	0.615669	-0.699772	⎯	⎯	NADH dehydrogenase I subunit H;
or3371	⎯	⎯	⎯	⎯	0.438584	-1.18908	⎯	⎯	NADH dehydrogenase (Quinone);
or3370	2.97893	1.57479	⎯	⎯	⎯	⎯	⎯	⎯	NADH-quinone oxidoreductase subunit K;
or3368	3.04769	1.60772	⎯	⎯	⎯	⎯	⎯	⎯	Proton-translocating NADH-quinone oxidoreductase, chain M;
or3367	⎯	⎯	⎯	⎯	0.304682	-1.71462	⎯	⎯	Proton-translocating NADH-quinone oxidoreductase, chain N;
Flagellar and chemotaxis motility locus
or3205	⎯	⎯	1.62927	0.704223	0.361159	-1.46929	⎯	⎯	Methyl-accepting chemotaxis sensory transducer;
or3204	4.63039	2.21114	⎯	⎯	5.4347	2.4422	⎯	⎯	Flagellar transcriptional activator;
or3203	⎯	⎯	⎯	⎯	4.73194	2.24243	⎯	⎯	Flagellar transcriptional activator FlhC;
or3200	3.39657	1.76408	⎯	⎯	⎯	⎯	1.89932	0.92548	CheA signal transduction histidine kinase;
or3199	4.10202	2.03634	⎯	⎯	⎯	⎯	2.05088	1.03624	CheW protein;
or3198	3.83121	1.9378	⎯	⎯	2.35333	1.2347	2.20261	1.13922	Methyl-accepting chemotaxis sensory transducer;
or3197	4.52268	2.17718	⎯	⎯	⎯	⎯	1.78185	0.833372	MCP methyltransferase, CheR-type;
or3196	2.47407	1.30689	⎯	⎯	⎯	⎯	⎯	⎯	Response regulator receiver modulated CheB methylesterase;
or3195	3.92566	1.97293	⎯	⎯	⎯	⎯	⎯	⎯	Chemotaxis protein;
or3194	2.784	1.47716	⎯	⎯	1.89152	0.919543	⎯	⎯	Chemotaxis phosphatase, CheZ;
or3192	3.10999	1.63691	⎯	⎯	1.85685	0.892856	⎯	⎯	FlhA protein;
or3191	4.27433	2.0957	⎯	⎯	⎯	⎯	⎯	⎯	FlhE protein;
or3190	2.86904	1.52057	⎯	⎯	⎯	⎯	⎯	⎯	FlgN family protein;
or3187	7.97802	2.99603	⎯	⎯	4.00278	2.001	⎯	⎯	Flagellar basal-body rod protein;
or3186	9.14146	3.19242	⎯	⎯	2.98775	1.57906	⎯	⎯	Flagellar basal-body rod protein FlgC;
or3185	8.15142	3.02705	⎯	⎯	2.93723	1.55446	⎯	⎯	Flagellar hook capping protein;
or3184	6.34227	2.665	⎯	⎯	1.69878	0.764501	⎯	⎯	Fagellar hook-basal body protein;
or3183	6.63777	2.7307	⎯	⎯	2.37744	1.24941	⎯	⎯	Flagellar basal-body rod protein FlgF;
or3182	5.31963	2.41133	⎯	⎯	2.3546	1.23548	⎯	⎯	Flagellar basal-body rod protein FlgG;
or3181	5.27041	2.39792	⎯	⎯	1.86921	0.902429	⎯	⎯	Flagellar L-ring protein;
or3180	4.76962	2.25388	⎯	⎯	2.33299	1.22218	⎯	⎯	Flagellar P-ring protein;
or3179	4.72757	2.2411	⎯	⎯	1.88291	0.912964	⎯	⎯	Flagellar rod assembly protein/muramidase FlgJ;
or3178	2.55348	1.35247	⎯	⎯	1.61559	0.692062	⎯	⎯	Flagellar hook-associated protein FlgK;
or3177	3.85246	1.94578	⎯	⎯	1.71631	0.77931	⎯	⎯	Flagellar hook-associated protein 3;
or3171	3.40225	1.76649	⎯	⎯	⎯	⎯	⎯	⎯	Flagellar motor switch protein FliM;
or3170	3.10491	1.63455	⎯	⎯	⎯	⎯	⎯	⎯	Flagellar basal body-associated protein FliL;
or3169	4.6948	2.23106	⎯	⎯	⎯	⎯	⎯	⎯	Flagellar hook-length control protein;
or3167	2.66876	1.41617	⎯	⎯	2.02781	1.01992	⎯	⎯	Flagellar protein export ATPase FliI;
or3166	4.72778	2.24116	⎯	⎯	2.44183	1.28796	⎯	⎯	Flagellar assembly protein FliH/Type III secretion system HrpE;
or3165	⎯	⎯	⎯	⎯	2.36557	1.24219	⎯	⎯	Flagellar motor switch protein FliG;
or3164	5.63635	2.49476	⎯	⎯	2.21134	1.14492	⎯	⎯	Flagellar M-ring protein FliF;
or3163	8.25643	3.04552	⎯	⎯	3.93027	1.97463	⎯	⎯	Flagellar hook-basal body complex protein fliE;
or3161	⎯	⎯	⎯	⎯	2.733	1.45048	⎯	⎯	Flagellar protein;
or3160	3.65068	1.86817	⎯	⎯	1.62476	0.70023	⎯	⎯	Flagellar hook-associated protein 2;
or3159	⎯	⎯	⎯	⎯	⎯	⎯	2.79722	1.484	Flagellin;
or3149	3.37804	1.75618	⎯	⎯	4.45933	2.15683	⎯	⎯	Protein FliZ;
Putative prophage 1
or2488	2.44642	1.29067	⎯	⎯	⎯	⎯	⎯	⎯	Tail E family protein;
or2490	⎯	⎯	⎯	⎯	⎯	⎯	1.87855	0.909617	Tail sheath protein;
or2502	3.42824	1.77747	⎯	⎯	⎯	⎯	⎯	⎯	Tail assembly chaperone gp38;
or2503	3.27413	1.71111	⎯	⎯	⎯	⎯	⎯	⎯	Tail Collar domain protein;
or2520	⎯	⎯	⎯	⎯	2.2075	1.14242	⎯	⎯	CI repressor;
or2552	⎯	⎯	⎯	⎯	0.463769	-1.10852	0.5719	-0.806166	Integration host factor subunit alpha;
Putative prophage 2
or2650	⎯	⎯	⎯	⎯	1.86998	0.903024	⎯	⎯	Putative uncharacterized protein;
or2648	⎯	⎯	⎯	⎯	1.64938	0.721927	⎯	⎯	Putative uncharacterized protein;
or2636	⎯	⎯	⎯	⎯	1.57702	0.657205	⎯	⎯	Putative uncharacterized protein;
or2635	⎯	⎯	⎯	⎯	1.6793	0.747857	⎯	⎯	Putative uncharacterized protein;
or2633	⎯	⎯	⎯	⎯	1.71074	0.774622	⎯	⎯	Putative uncharacterized protein;
or2628	⎯	⎯	⎯	⎯	1.56218	0.643563	⎯	⎯	Putative uncharacterized protein;
or2626	⎯	⎯	⎯	⎯	1.46761	0.553465	⎯	⎯	Phage-associated protein, HI1409 family;
or2623	⎯	⎯	⎯	⎯	1.79167	0.841302	⎯	⎯	Putative uncharacterized protein;
or2615	⎯	⎯	⎯	⎯	1.87988	0.910639	⎯	⎯	Lysozyme;
or3800	⎯	⎯	⎯	⎯	1.96808	0.976791	1.83184	0.873292	Single-stranded DNA-binding protein;
or3801	⎯	⎯	⎯	⎯	7.68082	2.94126	⎯	⎯	RNA-directed DNA polymerase;
Putative prophage 3
or4140	⎯	⎯	⎯	⎯	3.09948	1.63203	⎯	⎯	Tail assembly chaperone gp38;
or4141	⎯	⎯	⎯	⎯	3.90282	1.96452	⎯	⎯	Putative tail fiber protein;
or4142	⎯	⎯	⎯	⎯	2.86002	1.51602	⎯	⎯	Putative bacteriophage protein;
or4143	⎯	⎯	⎯	⎯	2.64705	1.40439	⎯	⎯	Putative bacteriophage protein;
or4144	⎯	⎯	⎯	⎯	2.13458	1.09395	⎯	⎯	Putative bacteriophage protein;
or4145	⎯	⎯	⎯	⎯	2.44951	1.29249	⎯	⎯	Putative bacteriophage protein;
or4149	⎯	⎯	⎯	⎯	2.06235	1.04429	⎯	⎯	Putative uncharacterized protein;
or4150	⎯	⎯	⎯	⎯	1.94487	0.959672	⎯	⎯	Putative bacteriophage protein;
or4151	⎯	⎯	⎯	⎯	2.19887	1.13676	⎯	⎯	Putative uncharacterized protein;
or4152	⎯	⎯	⎯	⎯	2.25108	1.17062	⎯	⎯	Lytic transglycosylase, catalytic;
or4153	⎯	⎯	⎯	⎯	2.44224	1.28821	⎯	⎯	Putative uncharacterized protein;
or4154	⎯	⎯	⎯	⎯	2.60604	1.38186	⎯	⎯	Putative bacteriophage protein;
or4155	⎯	⎯	⎯	⎯	2.01243	1.00894	⎯	⎯	Putative uncharacterized protein;
or4156	⎯	⎯	⎯	⎯	2.06594	1.0468	⎯	⎯	Putative bacteriophage protein;
or4157	⎯	⎯	⎯	⎯	2.09943	1.07	⎯	⎯	Putative uncharacterized protein;
or4158	⎯	⎯	⎯	⎯	1.98026	0.98569	⎯	⎯	Putative bacteriophage protein;
or4159	⎯	⎯	⎯	⎯	1.93119	0.949488	⎯	⎯	Hypothetical phage protein;
or4160	⎯	⎯	⎯	⎯	1.71867	0.781296	⎯	⎯	Putative bacteriophage protein;
or4161	⎯	⎯	⎯	⎯	2.05039	1.0359	⎯	⎯	Putative bacteriophage protein;
or4162	⎯	⎯	⎯	⎯	2.172	1.11902	⎯	⎯	Putative bacteriophage protein;
or4163	⎯	⎯	⎯	⎯	2.24088	1.16407	⎯	⎯	Putative uncharacterized protein STY2037;
or4164	⎯	⎯	⎯	⎯	2.01007	1.00724	⎯	⎯	Putative bacteriophage protein;
or4165	⎯	⎯	⎯	⎯	2.10694	1.07515	⎯	⎯	Phage-associated protein, family;
or4166	⎯	⎯	⎯	⎯	1.68699	0.754452	⎯	⎯	Putative bacteriophage protein;
or4167	⎯	⎯	⎯	⎯	1.71844	0.781103	⎯	⎯	Putative bacteriophage protein;
or4169	⎯	⎯	⎯	⎯	2.297	1.19975	⎯	⎯	Predicted CDS Pa_2_6160;
or4170	⎯	⎯	⎯	⎯	1.83497	0.87576	⎯	⎯	Putative uncharacterized protein;
or4171	⎯	⎯	⎯	⎯	1.68765	0.755017	⎯	⎯	Lysozyme;
or4173	⎯	⎯	⎯	⎯	1.72066	0.782966	⎯	⎯	Putative DNA adenine methylase;
or4174	⎯	⎯	⎯	⎯	1.69824	0.764041	⎯	⎯	Gifsy-1 prophage RegQ;
or4177	⎯	⎯	⎯	⎯	1.66577	0.73619	⎯	⎯	NinB protein;
or4179	⎯	⎯	⎯	⎯	1.57255	0.653108	⎯	⎯	Putative cytosine-specific modification methylase;
or4183	⎯	⎯	⎯	⎯	1.62667	0.701919	⎯	⎯	DNA replication protein DnaC;
or4184	⎯	⎯	⎯	⎯	1.646	0.718967	⎯	⎯	Conserved domain protein;
or4185	⎯	⎯	⎯	⎯	1.70618	0.77077	⎯	⎯	Predicted protein;
or4186	⎯	⎯	⎯	⎯	1.68913	0.756283	⎯	⎯	Regulatory protein CII;
or4192	⎯	⎯	⎯	⎯	1.69623	0.762328	⎯	⎯	DNA polymerase III, epsilon subunit;
or4194	⎯	⎯	⎯	⎯	1.52037	0.604426	⎯	⎯	Putative uncharacterized protein;
or4196	⎯	⎯	⎯	⎯	1.55938	0.640969	⎯	⎯	Putative phage integrase;
Additional genes of interest
or0363	⎯	⎯	⎯	⎯	1.49449	0.579652	⎯	⎯	Cellulose synthase operon C domain protein;
or0697	⎯	⎯	⎯	⎯	0.114509	-3.12647	⎯	⎯	Gas vesicle protein;
or1348	⎯	⎯	0.649713	-0.622125	0.442215	-1.17718	⎯	⎯	QueF, 7-cyano-7-deazaguanine reductase, queuosine biosynthesis;
or1352	⎯	⎯	⎯	⎯	8.04132	3.00743	⎯	⎯	Taurine catabolism dioxygenase TauD/TfdA;
or1353	⎯	⎯	⎯	⎯	12.6221	3.65788	⎯	⎯	AMP-dependent synthetase and ligase;
or1713	⎯	⎯	⎯	⎯	83.1719	6.37802	21.2203	4.40737	Putative exported protein;
or2279	⎯	⎯	⎯	⎯	4.67683	2.22553	9.66819	3.27325	Alpha/beta hydrolase fold protein;
or2684	⎯	⎯	⎯	⎯	0.373817	-1.41959	0.682067	-0.552014	H-NS protein;

## Sheet: Hfq
All genes differentially expressed in hfq mutant at either RNA or protein level
	Hfq RNA		Hfq Protein
Gene	FC	FC Log	FC	FC Log	Description
or0031	⎯	⎯	0.561044	-0.833813	Malate synthase;
or0053	2.56173	1.35712	⎯	⎯	50S ribosomal protein L15;
or0056	2.30078	1.20212	⎯	⎯	50S ribosomal protein L18;
or0092	⎯	⎯	1.41403	0.499812	Peptidyl-prolyl cis-trans isomerase;
or0101	⎯	⎯	1.23392	0.303255	ABC transporter related;
or0147	0.371534	-1.42844	⎯	⎯	Pectate lyase/Amb allergen;
or0150	2.6581	1.41039	⎯	⎯	Peptidyl-prolyl cis-trans isomerase;
or0154	0.361252	-1.46892	⎯	⎯	Glucose-1-phosphate adenylyltransferase;
or0206	2.48436	1.31288	⎯	⎯	Gluconate transporter;
or0226	4.62694	2.21006	⎯	⎯	Myo-inositol 2-dehydrogenase;
or0371	2.55346	1.35245	⎯	⎯	Binding-protein-dependent transport systems inner membrane component;
or0373	4.13879	2.04921	5.81684	2.54024	Extracellular solute-binding protein family 5;
or0413	3.25908	1.70446	⎯	⎯	Ribonuclease P protein component;
or0435	⎯	⎯	3.78809	1.92147	NAD-dependent epimerase/dehydratase;
or0436	7.83719	2.97034	⎯	⎯	Glycosyl transferase family 2;
or0437	7.82297	2.96772	3.48584	1.80151	DegT/DnrJ/EryC1/StrS aminotransferase;
or0475	2.17355	1.12005	⎯	⎯	Putative AMP-binding enzyme;
or0476	2.25941	1.17594	⎯	⎯	Putative uncharacterized protein;
or0485	2.2106	1.14444	⎯	⎯	Bifunctional protein glmU;
or0486	2.19601	1.13488	⎯	⎯	Exopolygalacturonate lyase;
or0491	⎯	⎯	0.667035	-0.584165	ATP synthase subunit delta;
or0508	2.50073	1.32235	⎯	⎯	Transcriptional regulator, LacI family;
or0556	⎯	⎯	0.437819	-1.19159	UspA domain protein;
or0559	⎯	⎯	0.727956	-0.458076	N-acetyl-gamma-glutamyl-phosphate reductase;
or0575	⎯	⎯	0.276576	-1.85425	5-methyltetrahydropteroyltriglutamate--homocysteine methyltransferase;
or0609	⎯	⎯	2.58242	1.36872	Putative uncharacterized protein;
or0612	⎯	⎯	8.33966	3.05999	Extracellular solute-binding protein family 5;
or0678	2.75885	1.46406	⎯	⎯	Calcium ion binding protein, putative;
or0691	⎯	⎯	0.605897	-0.722857	Putative uncharacterized protein;
or0710	0.258506	-1.95173	⎯	⎯	Two component, sigma54 specific, transcriptional regulator, Fis family protein;
or0712	⎯	⎯	0.539092	-0.891396	Cell division control protein 48 ATPase of AAA family CDC48 subfamily;
or0772	2.49207	1.31735	⎯	⎯	Preprotein translocase, SecE subunit;
or0775	2.83819	1.50497	⎯	⎯	50S ribosomal protein L1;
or0797	⎯	⎯	0.487538	-1.03641	Phosphoribosylaminoimidazolecarboxamide formyltransferase/IMP cyclohydrolase;
or0814	3.46011	1.79082	⎯	⎯	Acetyl-CoA carboxylase, biotin carboxyl carrier protein;
or0852	⎯	⎯	0.66811	-0.581842	Two component transcriptional regulator, winged helix family;
or0854	⎯	⎯	0.709106	-0.495926	Phosphoenolpyruvate carboxykinase [ATP];
or0904	⎯	⎯	0.710749	-0.492588	Glutamate synthase (Ferredoxin);
or0977	13.9187	3.79896	⎯	⎯	Anaerobic C4-dicarboxylate transporter;
or0978	3.60078	1.84831	⎯	⎯	Aspartate ammonia-lyase;
or0979	2.85354	1.51275	⎯	⎯	Transcriptional regulator, LysR family;
or1014	0.287965	-1.79603	⎯	⎯	Transport-associated protein;
or1071	4.03716	2.01334	⎯	⎯	Serine/threonine transporter sstT;
or1089	2.24431	1.16627	⎯	⎯	Trans-hexaprenyltranstransferase;
or1091	2.11676	1.08186	⎯	⎯	50S ribosomal protein L27;
or1094	2.86222	1.51713	⎯	⎯	D-alanyl-D-alanine carboxypeptidase/D-alanyl-D-alanine-endopeptidase;
or1096	2.12235	1.08566	⎯	⎯	Putative uncharacterized protein;
or1136	⎯	⎯	0.406158	-1.29989	Purine nucleoside phosphorylase deoD-type;
or1149	0.358128	-1.48145	⎯	⎯	Transcriptional regulator, LysR family;
or1156	⎯	⎯	0.767441	-0.381872	Glycine dehydrogenase [decarboxylating];
or1174	2.26018	1.17644	⎯	⎯	Lysyl-tRNA synthetase;
or1179	⎯	⎯	0.829147	-0.2703	Glucose-1-phosphate thymidylyltransferase;
or1183	⎯	⎯	0.460311	-1.11932	Phosphomannomutase;
or1192	⎯	⎯	0.609404	-0.714528	Putative glucose-1-phosphate cytidylyltransferase;
or1194	⎯	⎯	0.670356	-0.577	Putative uncharacterized protein;
or1205	⎯	⎯	0.581645	-0.781789	NAD-dependent epimerase/dehydratase;
or1215	3.30929	1.72652	⎯	⎯	Xanthine/uracil/vitamin C permease;
or1216	2.674	1.419	⎯	⎯	Na+/H+ antiporter;
or1251	⎯	⎯	0.695767	-0.523325	Oxidoreductase domain protein;
or1275	2.62471	1.39216	⎯	⎯	Periplasmic binding protein/LacI transcriptional regulator;
or1297	2.85879	1.51541	⎯	⎯	SmpA/OmlA domain protein;
or1312	2.41442	1.27168	⎯	⎯	Two component transcriptional regulator, winged helix family;
or1319	2.62078	1.38999	⎯	⎯	Cell division protein zipA;
or1322	2.68955	1.42737	⎯	⎯	3,4-dihydroxy-2-butanone 4-phosphate synthase;
or1324	3.09401	1.62948	1.48167	0.56722	Hydro-lyase, Fe-S type, tartrate/fumarate subfamily, beta subunit;
or1336	3.3667	1.75134	⎯	⎯	Major Facilitator Superfamily transporter;
or1337	3.13489	1.64841	⎯	⎯	Transcriptional regulator, GntR family;
or1348	⎯	⎯	0.649713	-0.622125	NADPH-dependent 7-cyano-7-deazaguanine reductase;
or1360	0.20253	-2.30379	⎯	⎯	Permease;
or1361	0.0332044	-4.91248	⎯	⎯	LuxR-family transcriptional regulator;
or1369	0.114374	-3.12817	0.235017	-2.08916	Putative acyl-CoA dehydrogenase, PigA;
or1370	0.214708	-2.21955	⎯	⎯	Putative uncharacterized protein pigB;
or1371	0.258448	-1.95205	0.371993	-1.42665	Putative phosphoenolpyruvate-utilizing enzyme;
or1372	0.271916	-1.87877	0.317487	-1.65523	Putative uncharacterized protein pigD;
or1373	⎯	⎯	0.320033	-1.64371	Putative aminotransferase;
or1374	⎯	⎯	0.413085	-1.27549	Putative O-methyl transferase;
or1391	0.285749	-1.80718	⎯	⎯	QnrB5;
or1434	3.50976	1.81137	⎯	⎯	FecE protein;
or1435	3.23837	1.69527	⎯	⎯	Transport system permease protein;
or1442	3.59531	1.84612	⎯	⎯	Putative uncharacterized protein;
or1522	⎯	⎯	0.369166	-1.43766	CRISPR-associated RAMP protein, Csm3 family;
or1599	3.26823	1.70851	⎯	⎯	Flavodoxin/nitric oxide synthase;
or1604	2.81653	1.49392	⎯	⎯	30S ribosomal protein S2;
or1607	⎯	⎯	0.555871	-0.847178	Ribosome-recycling factor;
or1657	⎯	⎯	2.21834	1.14948	L-asparaginase;
or1711	5.81518	2.53982	⎯	⎯	DNA-binding protein HU-beta;
or1768	⎯	⎯	0.609027	-0.715422	Thioredoxin domain protein;
or1784	2.42873	1.2802	⎯	⎯	Uracil-xanthine permease;
or1790	2.24512	1.16679	⎯	⎯	Dihydrodipicolinate synthase;
or1840	⎯	⎯	1.55237	0.634471	Asparagine synthase (Glutamine-hydrolyzing);
or1844	2.81735	1.49434	⎯	⎯	PTS system, N-acetylglucosamine-specific IIBC subunit;
or1845	⎯	⎯	0.776755	-0.364469	Glutaminyl-tRNA synthetase;
or1867	2.26192	1.17755	⎯	⎯	Succinate dehydrogenase, cytochrome b556 subunit;
or1868	2.43219	1.28226	⎯	⎯	Succinate dehydrogenase, hydrophobic membrane anchor protein;
or1871	⎯	⎯	1.31099	0.390658	2-oxoglutarate dehydrogenase, E1 subunit;
or1894	2.26222	1.17774	⎯	⎯	Phospho-2-dehydro-3-deoxyheptonate aldolase;
or1904	⎯	⎯	0.267105	-1.90452	Molybdenum ABC transporter, periplasmic molybdate-binding protein;
or1938	0.15935	-2.64973	⎯	⎯	Putative Drug/metabolite exporter family;
or1942	0.250152	-1.99912	⎯	⎯	Putative uncharacterized protein;
or1955	⎯	⎯	0.295127	-1.76059	Acetoin reductase;
or2005	5.54422	2.47098	⎯	⎯	Sodium:dicarboxylate symporter;
or2038	2.28655	1.19318	⎯	⎯	Sodium:dicarboxylate symporter;
or2078	3.6622	1.87271	⎯	⎯	Iron permease FTR1;
or2079	2.71293	1.43985	⎯	⎯	Putative uncharacterized protein;
or2080	4.03225	2.01159	⎯	⎯	Dyp-type peroxidase family;
or2165	⎯	⎯	0.517063	-0.951587	Aminotransferase class-III;
or2173	2.50396	1.32421	⎯	⎯	Polar amino acid ABC transporter, inner membrane subunit;
or2315	⎯	⎯	0.915829	-0.12685	Thioredoxin reductase;
or2348	0.195904	-2.35178	0.286529	-1.80325	Putative uncharacterized protein;
or2402	⎯	⎯	0.332598	-1.58815	Putative uncharacterized protein;
or2404	0.180847	-2.46716	0.221041	-2.17762	Putative uncharacterized protein;
or2480	0.221426	-2.1751	⎯	⎯	Putative uncharacterized protein;
or2488	2.44642	1.29067	⎯	⎯	Tail E family protein;
or2502	3.42824	1.77747	⎯	⎯	Tail assembly chaperone gp38;
or2503	3.27413	1.71111	⎯	⎯	Tail Collar domain protein;
or2523	2.90664	1.53935	⎯	⎯	ProQ activator of osmoprotectant transporter ProP;
or2524	2.21294	1.14597	0.741373	-0.431729	Carboxyl-terminal protease;
or2526	3.53663	1.82238	⎯	⎯	FeoA family protein;
or2527	2.88652	1.52933	⎯	⎯	Ferrous iron transport protein B;
or2531	3.84641	1.94351	⎯	⎯	Histidine kinase;
or2532	8.99135	3.16854	⎯	⎯	Two component transcriptional regulator, winged helix family;
or2533	2.85455	1.51326	⎯	⎯	Adenylosuccinate lyase;
or2535	4.02039	2.00734	⎯	⎯	Methyl-accepting chemotaxis protein;
or2550	2.47703	1.30861	⎯	⎯	Phenylalanyl-tRNA synthetase, alpha subunit;
or2555	2.72945	1.44861	⎯	⎯	NH(3)-dependent NAD(+) synthetase;
or2556	0.230506	-2.11712	⎯	⎯	SmpA/OmlA domain protein;
or2661	2.71296	1.43987	⎯	⎯	D-amino-acid dehydrogenase;
or2663	⎯	⎯	0.321277	-1.63811	Putative serine protein kinase, PrkA;
or2679	2.76178	1.4656	5.66894	2.50308	Formyltetrahydrofolate deformylase;
or2683	⎯	⎯	0.648717	-0.624338	GalU protein;
or2686	3.42494	1.77608	⎯	⎯	Multiple antibiotic resistance (MarC)-related protein;
or2691	⎯	⎯	0.464969	-1.10479	Oligopeptide/dipeptide ABC transporter, ATPase subunit;
or2694	4.11225	2.03993	⎯	⎯	Putative uncharacterized protein;
or2730	⎯	⎯	1.14708	0.19797	Periplasmic binding protein/LacI transcriptional regulator;
or2732	3.54496	1.82577	⎯	⎯	Inner-membrane translocator;
or2760	⎯	⎯	0.545427	-0.874542	Short-chain dehydrogenase/reductase SDR;
or2761	⎯	⎯	0.58414	-0.775615	Putative uncharacterized protein;
or2781	0.26427	-1.91992	⎯	⎯	NmrA family protein;
or2783	3.45801	1.78994	⎯	⎯	Putative virulence effector protein;
or2784	⎯	⎯	2.25156	1.17093	Virulence protein SrfB;
or2806	2.20348	1.13978	⎯	⎯	Transcriptional regulator, Crp/Fnr family;
or2835	2.41079	1.26951	⎯	⎯	Tellurite resistance protein;
or2885	3.766	1.91303	⎯	⎯	Putative uncharacterized protein;
or2925	0.134456	-2.8948	⎯	⎯	Putative uncharacterized protein;
or2931	3.7895	1.92201	⎯	⎯	Succinic semialdehyde dehydrogenase;
or2932	5.07563	2.34359	⎯	⎯	4-aminobutyrate aminotransferase;
or2978	⎯	⎯	0.764771	-0.3869	Redoxin domain protein;
or3018	0.183349	-2.44734	⎯	⎯	Putative uncharacterized protein;
or3043	2.22144	1.1515	⎯	⎯	Pyruvate kinase;
or3076	3.29878	1.72193	⎯	⎯	Beta-lactamase domain protein;
or3114	2.1636	1.11344	⎯	⎯	3-oxoacyl-(Acyl-carrier-protein) synthase 2;
or3116	2.17003	1.11771	⎯	⎯	3-oxoacyl-(Acyl-carrier-protein) reductase;
or3141	⎯	⎯	0.686407	-0.542864	Beta-hydroxyacyl-(Acyl-carrier-protein) dehydratase FabA;
or3149	3.37804	1.75618	⎯	⎯	Protein FliZ;
or3152	10.4451	3.38475	⎯	⎯	Oxidoreductase domain protein;
or3153	6.57873	2.71781	⎯	⎯	Putative carbamoyl-phosphate-synthetase protein;
or3155	6.98543	2.80435	⎯	⎯	DegT/DnrJ/EryC1/StrS aminotransferase;
or3157	7.65859	2.93708	⎯	⎯	Glycosyl transferase, family 2;
or3158	4.05772	2.02067	⎯	⎯	Putative uncharacterized protein;
or3160	3.65068	1.86817	⎯	⎯	Flagellar hook-associated protein 2;
or3163	8.25643	3.04552	⎯	⎯	Flagellar hook-basal body complex protein fliE;
or3164	5.63635	2.49476	⎯	⎯	Flagellar M-ring protein FliF;
or3166	4.72778	2.24116	⎯	⎯	Flagellar assembly protein FliH/Type III secretion system HrpE;
or3167	2.66876	1.41617	⎯	⎯	Flagellar protein export ATPase FliI;
or3169	4.6948	2.23106	⎯	⎯	Flagellar hook-length control protein;
or3170	3.10491	1.63455	⎯	⎯	Flagellar basal body-associated protein FliL;
or3171	3.40225	1.76649	⎯	⎯	Flagellar motor switch protein FliM;
or3177	3.85246	1.94578	⎯	⎯	Flagellar hook-associated protein 3;
or3178	2.55348	1.35247	⎯	⎯	Flagellar hook-associated protein FlgK;
or3179	4.72757	2.2411	⎯	⎯	Flagellar rod assembly protein/muramidase FlgJ;
or3180	4.76962	2.25388	⎯	⎯	Flagellar P-ring protein;
or3181	5.27041	2.39792	⎯	⎯	Flagellar L-ring protein;
or3182	5.31963	2.41133	⎯	⎯	Flagellar basal-body rod protein FlgG;
or3183	6.63777	2.7307	⎯	⎯	Flagellar basal-body rod protein FlgF;
or3184	6.34227	2.665	⎯	⎯	Fagellar hook-basal body protein;
or3185	8.15142	3.02705	⎯	⎯	Flagellar hook capping protein;
or3186	9.14146	3.19242	⎯	⎯	Flagellar basal-body rod protein FlgC;
or3187	7.97802	2.99603	⎯	⎯	Flagellar basal-body rod protein;
or3190	2.86904	1.52057	⎯	⎯	FlgN family protein;
or3191	4.27433	2.0957	⎯	⎯	FlhE protein;
or3192	3.10999	1.63691	⎯	⎯	FlhA protein;
or3194	2.784	1.47716	⎯	⎯	Chemotaxis phosphatase, CheZ;
or3195	3.92566	1.97293	⎯	⎯	Chemotaxis protein;
or3196	2.47407	1.30689	⎯	⎯	Response regulator receiver modulated CheB methylesterase;
or3197	4.52268	2.17718	⎯	⎯	MCP methyltransferase, CheR-type;
or3198	3.83121	1.9378	⎯	⎯	Methyl-accepting chemotaxis sensory transducer;
or3199	4.10202	2.03634	⎯	⎯	CheW protein;
or3200	3.39657	1.76408	⎯	⎯	CheA signal transduction histidine kinase;
or3204	4.63039	2.21114	⎯	⎯	Flagellar transcriptional activator;
or3205	⎯	⎯	1.62927	0.704223	Methyl-accepting chemotaxis sensory transducer;
or3233	2.55807	1.35506	⎯	⎯	Molybdopterin biosynthesis protein;
or3235	⎯	⎯	0.611036	-0.71067	Nitroreductase;
or3297	2.90421	1.53814	⎯	⎯	Major facilitator superfamily MFS_1;
or3298	3.19933	1.67777	⎯	⎯	Transport system permease protein;
or3299	2.15218	1.1058	⎯	⎯	Transport system permease protein;
or3368	3.04769	1.60772	⎯	⎯	Proton-translocating NADH-quinone oxidoreductase, chain M;
or3370	2.97893	1.57479	⎯	⎯	NADH-quinone oxidoreductase subunit K;
or3373	2.90416	1.53812	⎯	⎯	NADH dehydrogenase I subunit H;
or3375	2.38194	1.25214	⎯	⎯	NADH-quinone oxidoreductase, F subunit;
or3376	2.19903	1.13686	⎯	⎯	NADH-quinone oxidoreductase, E subunit;
or3378	3.22793	1.69061	⎯	⎯	NADH-quinone oxidoreductase, B subunit;
or3379	3.52506	1.81765	⎯	⎯	NADH-quinone oxidoreductase subunit A;
or3380	3.3929	1.76252	2.85273	1.51234	Transcriptional regulator, LysR family;
or3473	⎯	⎯	0.802861	-0.316777	D-alanine aminotransferase;
or3478	0.126818	-2.97916	⎯	⎯	CarF;
or3480	0.157069	-2.67053	⎯	⎯	Carbapenem antibiotics biosynthesis protein CarD;
or3481	0.00517729	-7.59359	0.17816	-2.48876	CarC;
or3482	0.0491654	-4.34621	0.165904	-2.59158	CarB;
or3483	0.0308177	-5.0201	0.180301	-2.47152	CarA;
or3484	0.0582834	-4.10077	⎯	⎯	CarR;
or3496	3.81777	1.93273	⎯	⎯	Nucleoside-diphosphate-sugar epimerases;
or3538	⎯	⎯	0.738389	-0.437547	Peptidyl-prolyl cis-trans isomerase;
or3655	3.33862	1.73925	⎯	⎯	Transport system permease protein;
or3656	2.2033	1.13967	⎯	⎯	ABC transporter related;
or3691	2.41316	1.27092	⎯	⎯	Anti sigma-E protein, RseA;
or3698	⎯	⎯	1.53369	0.617008	Glutamyl-tRNA synthetase;
or3762	2.63764	1.39925	⎯	⎯	Outer membrane assembly lipoprotein YfiO;
or3765	⎯	⎯	0.603448	-0.7287	Chorismate mutase;
or3799	2.08322	1.05881	⎯	⎯	Excinuclease ABC, A subunit;
or3807	3.5227	1.81668	⎯	⎯	ABC transporter, permease protein;
or3817	8.86737	3.14851	⎯	⎯	O-antigen flippase;
or3882	2.28844	1.19436	⎯	⎯	Protein mraZ;
or3883	3.20242	1.67916	⎯	⎯	Putative uncharacterized protein;
or3946	⎯	⎯	0.526924	-0.924334	Aerobic respiration control protein;
or3991	0.0857808	-3.5432	⎯	⎯	RNA chaperone Hfq;
or4005	0.348735	-1.5198	⎯	⎯	Putative uncharacterized protein;
or4010	⎯	⎯	0.736096	-0.442034	Organic hydroperoxide resistance protein;
or4096	3.86759	1.95144	⎯	⎯	Histidine ammonia-lyase;
or4097	3.29655	1.72096	⎯	⎯	Urocanate hydratase;
or4098	2.50382	1.32413	⎯	⎯	Histidinol-phosphate aminotransferase 1;
or4204	⎯	⎯	1.2013	0.264601	Thiamine biosynthesis lipoprotein ApbE;
or4255	0.354041	-1.49801	⎯	⎯	RNA polymerase sigma factor;
or4260	2.69829	1.43205	⎯	⎯	2-C-methyl-D-erythritol 4-phosphate cytidylyltransferase;
or4261	3.06844	1.6175	⎯	⎯	Septum formation initiator;
or4329	2.27154	1.18367	⎯	⎯	Putative uncharacterized protein;

## Sheet: RsmA
All genes differentially expressed in rsmA mutant at either RNA or protein level
	rsmA RNA		rsmA Protein
Gene	FC	FC Log	FC	FC Log	Description
or0009	⎯	⎯	2.22425	1.15332	Putative uncharacterized protein;
or0018	0.638838	-0.646479	0.229316	-2.12459	TRAP dicarboxylate transporter, DctP subunit;
or0022	0.617258	-0.696054	⎯	⎯	SNARE associated Golgi protein;
or0028	0.459911	-1.12057	⎯	⎯	Transcriptional regulator, IclR family;
or0029	0.633839	-0.657812	⎯	⎯	Isocitrate dehydrogenase kinase/phosphatase;
or0030	0.279648	-1.83832	0.466314	-1.10063	Isocitrate lyase;
or0031	0.272803	-1.87407	⎯	⎯	Malate synthase;
or0038	2.42918	1.28047	⎯	⎯	DNA protecting protein DprA;
or0049	0.492141	-1.02286	⎯	⎯	30S ribosomal protein S11;
or0052	0.585473	-0.772327	⎯	⎯	Preprotein translocase subunit secY;
or0061	⎯	⎯	1.47482	0.560534	50S ribosomal protein L24;
or0062	0.580984	-0.78343	⎯	⎯	50S ribosomal protein L14;
or0076	0.705511	-0.503259	⎯	⎯	Elongation factor G;
or0097	0.513239	-0.962298	⎯	⎯	Peptidyl-prolyl cis-trans isomerase;
or0103	1.56608	0.647156	⎯	⎯	Alcohol O-acetyltransferase;
or0105	1.49758	0.582636	⎯	⎯	Phosphoribulokinase;
or0119	0.456401	-1.13163	⎯	⎯	OsmC family protein;
or0120	0.514003	-0.96015	⎯	⎯	Transcriptional regulator, Crp/Fnr family;
or0121	0.478035	-1.06481	⎯	⎯	Succinylornithine transaminase family;
or0123	0.610022	-0.713066	⎯	⎯	P4 alpha zinc-binding domain protein;
or0128	0.39629	-1.33537	⎯	⎯	hypothetical protein 123928:124158 reverse MW:8636
or0130	0.40658	-1.29839	⎯	⎯	Putative uncharacterized protein;
or0131	0.430683	-1.2153	⎯	⎯	Putative uncharacterized protein;
or0132	0.489535	-1.03052	⎯	⎯	Putative uncharacterized protein;
or0143	0.583498	-0.777201	⎯	⎯	Transcriptional regulator, LysR family;
or0144	0.459905	-1.12059	⎯	⎯	Enoyl-CoA hydratase/isomerase;
or0146	0.489425	-1.03084	⎯	⎯	Pectate lyase/Amb allergen;
or0147	0.426051	-1.2309	⎯	⎯	Pectate lyase/Amb allergen;
or0149	0.580927	-0.783571	⎯	⎯	Diguanylate cyclase with hemerythrin-like metal-binding domain;
or0150	0.431308	-1.21321	⎯	⎯	Peptidyl-prolyl cis-trans isomerase;
or0151	0.463793	-1.10845	⎯	⎯	Mandelate racemase/muconate lactonizing protein;
or0152	0.387373	-1.36821	⎯	⎯	Phosphorylase;
or0153	0.481699	-1.0538	0.570078	-0.810769	Glycogen synthase;
or0154	0.423757	-1.23869	0.361682	-1.46721	Glucose-1-phosphate adenylyltransferase;
or0155	0.462966	-1.11102	⎯	⎯	Glycogen debranching enzyme GlgX;
or0156	0.434056	-1.20405	0.562516	-0.830034	1,4-alpha-glucan-branching enzyme;
or0157	0.456531	-1.13122	⎯	⎯	Signal transduction histidine kinase, LytS;
or0158	0.444029	-1.17127	⎯	⎯	Putative uncharacterized protein;
or0160	0.523627	-0.933389	⎯	⎯	Transcriptional regulator;
or0162	0.554848	-0.849837	⎯	⎯	Putative uncharacterized protein;
or0163	0.553381	-0.853656	⎯	⎯	Putative uncharacterized protein;
or0169	0.488622	-1.03321	⎯	⎯	Methyltransferase type 11;
or0207	3.56439	1.83365	⎯	⎯	Short-chain dehydrogenase/reductase SDR;
or0209	0.273195	-1.872	0.24223	-2.04555	Putative regulatory protein;
or0210	0.329877	-1.6	⎯	⎯	Trans-2-enoyl-CoA reductase (NADPH);
or0214	0.294318	-1.76455	⎯	⎯	Trehalose-phosphate phosphatase;
or0215	⎯	⎯	0.522082	-0.937652	Alpha,alpha-trehalose-phosphate synthase (UDP-forming);
or0230	0.34199	-1.54798	⎯	⎯	Putative thymidylate synthase protein;
or0236	⎯	⎯	0.609928	-0.713288	Amidohydrolase;
or0241	1.57164	0.652272	⎯	⎯	Lipopolysaccharide biosynthesis protein;
or0243	⎯	⎯	0.608224	-0.717326	UDP-N-acetyl-D-mannosamine dehydrogenase;
or0253	1.76104	0.816424	⎯	⎯	ATP-dependent DNA helicase Rep;
or0256	0.554747	-0.850099	⎯	⎯	Sodium/proline symporter;
or0257	⎯	⎯	1.55683	0.638612	Ketol-acid reductoisomerase;
or0258	1.66111	0.732144	⎯	⎯	Transcriptional regulator, LysR family;
or0264	1.5909	0.669847	⎯	⎯	Acetolactate synthase;
or0265	1.67426	0.743522	⎯	⎯	Major facilitator superfamily MFS_1;
or0266	5.43859	2.44323	⎯	⎯	Mg chelatase, subunit ChlI;
or0267	2.26123	1.17711	0.66444	-0.589788	Putative uncharacterized protein;
or0268	1.99128	0.993699	⎯	⎯	LysR-family transcriptional regulator;
or0270	2.53321	1.34097	⎯	⎯	Putative ABC transporter permease protein;
or0271	2.45389	1.29507	⎯	⎯	ABC transporter related;
or0272	⎯	⎯	0.237174	-2.07598	Periplasmic binding protein/LacI transcriptional regulator;
or0273	2.40452	1.26575	⎯	⎯	Glutamate racemase;
or0274	1.68695	0.754418	⎯	⎯	TonB-dependent vitamin B12 receptor;
or0279	⎯	⎯	1.73954	0.798702	Transcriptional regulator, LysR family;
or0284	0.576948	-0.793486	⎯	⎯	50S ribosomal protein L31;
or0286	1.59962	0.677726	⎯	⎯	Transcriptional repressor;
or0292	⎯	⎯	0.541876	-0.883964	Cell division protein zapB;
or0299	0.606978	-0.720284	0.616055	-0.698868	Triosephosphate isomerase;
or0314	0.442131	-1.17745	⎯	⎯	Putative stress resistance protein;
or0315	0.616513	-0.697797	⎯	⎯	Two component transcriptional regulator, winged helix family;
or0320	0.376941	-1.40759	⎯	⎯	Putative uncharacterized protein;
or0330	0.379283	-1.39865	⎯	⎯	Class II aldolase/adducin family protein;
or0332	0.505919	-0.983021	⎯	⎯	Gluconate transporter;
or0333	0.379612	-1.3974	⎯	⎯	ATP synthase F0 subunit 6;
or0334	0.594433	-0.750415	3.91973	1.97075	Methyl-accepting chemotaxis sensory transducer;
or0335	0.529985	-0.915976	⎯	⎯	Putative transcriptional regulator, GntR family;
or0336	0.52961	-0.916997	⎯	⎯	ABC transporter related;
or0342	0.492462	-1.02192	⎯	⎯	RNA polymerase sigma factor;
or0344	0.634378	-0.656585	⎯	⎯	Type II (General) Secretory Pathway (IISP) Family protein;
or0359	0.635511	-0.654011	⎯	⎯	Sodium:dicarboxylate symporter;
or0363	1.49449	0.579652	⎯	⎯	Cellulose synthase operon C domain protein;
or0373	0.390273	-1.35745	⎯	⎯	Extracellular solute-binding protein family 5;
or0375	0.347892	-1.52329	⎯	⎯	Putative uncharacterized protein;
or0376	0.429482	-1.21933	⎯	⎯	Transcriptional regulator, DeoR family;
or0377	0.296486	-1.75396	⎯	⎯	Glucitol operon activator protein;
or0385	0.257981	-1.95466	⎯	⎯	YidE/YbjL duplication;
or0386	0.349598	-1.51623	⎯	⎯	Heat shock protein Hsp20;
or0387	0.20347	-2.29711	⎯	⎯	Heat shock protein Hsp20;
or0392	0.603461	-0.728667	0.652607	-0.615713	Putative exported protein;
or0401	0.517676	-0.949879	⎯	⎯	PTS system, lactose/cellobiose family IIC subunit;
or0413	0.647853	-0.626262	⎯	⎯	Ribonuclease P protein component;
or0425	0.67545	-0.566079	⎯	⎯	LacZ protein;
or0426	0.646046	-0.630292	⎯	⎯	Binding-protein-dependent transport systems inner membrane component;
or0431	0.552418	-0.856168	⎯	⎯	Putative uncharacterized protein;
or0432	0.49267	-1.02131	⎯	⎯	Putative inner membrane protein;
or0433	0.622958	-0.682794	⎯	⎯	Glycosyl transferase family 39;
or0434	0.54277	-0.881587	⎯	⎯	Polysaccharide deacetylase;
or0435	0.614339	-0.702892	⎯	⎯	NAD-dependent epimerase/dehydratase;
or0436	0.626804	-0.673914	⎯	⎯	Glycosyl transferase family 2;
or0437	0.570975	-0.8085	⎯	⎯	DegT/DnrJ/EryC1/StrS aminotransferase;
or0441	0.429704	-1.21859	⎯	⎯	Anaerobically expressed oxidoreductase;
or0442	0.360371	-1.47244	⎯	⎯	Putative uncharacterized protein;
or0443	0.403288	-1.31012	⎯	⎯	Xanthine/uracil/vitamin C permease;
or0444	0.510617	-0.969686	⎯	⎯	HAD-superfamily hydrolase, subfamily IA, variant 3;
or0448	0.609638	-0.713974	⎯	⎯	Peptidase M20;
or0453	0.645258	-0.632052	⎯	⎯	Extracellular solute-binding protein family 5;
or0460	0.531058	-0.913058	⎯	⎯	PhoU protein;
or0464	0.654504	-0.611526	0.47583	-1.07148	PstS protein;
or0468	1.60149	0.67941	⎯	⎯	Putative beta-ketoacyl synthase;
or0469	1.70878	0.772966	⎯	⎯	Putative lipoprotein;
or0470	1.59036	0.669355	⎯	⎯	Putative membrane protein;
or0473	1.98651	0.990235	⎯	⎯	Putative glycosyl transferase;
or0474	2.19283	1.13279	⎯	⎯	Beta-hydroxyacyl-(Acyl-carrier-protein) dehydratase FabA/FabZ;
or0475	2.00735	1.00529	⎯	⎯	Putative AMP-binding enzyme;
or0477	2.84333	1.50758	⎯	⎯	Putative acyl carrier protein;
or0478	3.13399	1.648	⎯	⎯	Putative acyl carrier protein;
or0479	2.16527	1.11455	⎯	⎯	Phospholipid/glycerol acyltransferase;
or0480	2.54467	1.34748	⎯	⎯	Putative uncharacterized protein;
or0481	2.4535	1.29484	⎯	⎯	O-methyltransferase family 2;
or0485	1.79946	0.847563	⎯	⎯	Bifunctional protein glmU;
or0486	⎯	⎯	0.574401	-0.799871	Exopolygalacturonate lyase;
or0487	0.370704	-1.43166	⎯	⎯	ATP synthase epsilon chain;
or0488	0.476076	-1.07074	0.671847	-0.573795	ATP synthase subunit beta;
or0490	0.375146	-1.41447	⎯	⎯	ATP synthase subunit alpha;
or0491	0.411214	-1.28204	⎯	⎯	ATP synthase subunit delta;
or0492	0.387601	-1.36735	⎯	⎯	ATP synthase subunit b;
or0493	0.436597	-1.19563	⎯	⎯	ATP synthase subunit c;
or0494	0.306152	-1.70768	⎯	⎯	ATP synthase subunit a;
or0495	0.453074	-1.14218	⎯	⎯	ATP synthase I chain;
or0505	0.302466	-1.72516	⎯	⎯	Inner-membrane translocator;
or0506	0.595929	-0.746787	0.627037	-0.673377	Periplasmic binding protein/LacI transcriptional regulator;
or0514	2.6792	1.4218	4.13583	2.04818	DNA polymerase I;
or0523	0.485659	-1.04198	⎯	⎯	HAD-superfamily hydrolase, subfamily IA, variant 3;
or0533	1.92828	0.947311	⎯	⎯	DNA ligase (NAD(+));
or0545	0.55985	-0.836889	⎯	⎯	Suppressor for copper-sensitivity C;
or0554	0.668507	-0.580986	⎯	⎯	Phosphate transporter;
or0556	0.463956	-1.10794	0.259696	-1.9451	UspA domain protein;
or0579	⎯	⎯	1.5601	0.641638	Glycerol-3-phosphate dehydrogenase [NAD(P)+];
or0580	⎯	⎯	1.74948	0.806924	Protein-export protein secB;
or0585	0.598294	-0.741073	⎯	⎯	2-amino-3-ketobutyrate coenzyme A ligase;
or0591	0.653055	-0.614723	⎯	⎯	O-antigen polymerase;
or0593	0.624177	-0.679974	⎯	⎯	Glycosyl transferase group 1;
or0594	0.582256	-0.780274	⎯	⎯	Three-deoxy-D-manno-octulosonic-acid transferase domain protein;
or0596	0.616878	-0.696943	⎯	⎯	Phosphopantetheine adenylyltransferase;
or0599	0.609717	-0.713788	⎯	⎯	50S ribosomal protein L28;
or0600	1.65898	0.730295	⎯	⎯	DNA repair protein RadC;
or0601	⎯	⎯	0.168373	-2.57027	Putative uncharacterized protein;
or0619	⎯	⎯	2.27203	1.18398	Oligopeptidase A;
or0620	1.57667	0.656884	⎯	⎯	Putative uncharacterized protein;
or0650	0.664164	-0.590388	⎯	⎯	Putative uncharacterized protein;
or0653	0.624972	-0.678137	⎯	⎯	DNA-3-methyladenine glycosylase I;
or0656	0.708672	-0.496811	⎯	⎯	Glycyl-tRNA synthetase beta subunit;
or0657	0.631282	-0.663644	⎯	⎯	Putative uncharacterized protein;
or0658	0.617018	-0.696616	⎯	⎯	Putative dihydrodipicolinate synthase;
or0659	0.492586	-1.02155	⎯	⎯	Dihydroxyacetone kinase, phosphatase subunit;
or0660	0.52524	-0.928951	⎯	⎯	Dihydroxyacetone kinase (Glycerone kinase), kinase subunit;
or0661	0.616665	-0.697442	⎯	⎯	Putative uncharacterized protein;
or0672	0.543458	-0.879759	⎯	⎯	Putative uncharacterized protein;
or0673	0.674879	-0.567299	⎯	⎯	PTS system, mannitol-specific IIC subunit;
or0674	0.622831	-0.683087	⎯	⎯	Mannitol dehydrogenase domain protein;
or0675	0.440229	-1.18367	⎯	⎯	Mannitol repressor, MtlR;
or0677	0.568295	-0.815288	⎯	⎯	Methyl-accepting chemotaxis sensory transducer;
or0679	0.41676	-1.26271	⎯	⎯	Superoxide dismutase;
or0690	1.98073	0.986034	⎯	⎯	Transcriptional regulator, AraC family;
or0691	0.558715	-0.839814	0.511683	-0.966679	Putative uncharacterized protein;
or0693	0.488962	-1.0322	⎯	⎯	Transcriptional regulator, AraC family;
or0697	0.114509	-3.12647	⎯	⎯	Gas vesicle protein;
or0710	0.479284	-1.06105	⎯	⎯	Two component, sigma54 specific, transcriptional regulator, Fis family protein;
or0711	0.22758	-2.13556	⎯	⎯	Heat shock protein, HSP20 family protein;
or0712	0.604882	-0.725275	⎯	⎯	Cell division control protein 48 ATPase of AAA family CDC48 subfamily;
or0720	1.74386	0.802282	⎯	⎯	Binding-protein-dependent transport systems inner membrane component;
or0761	0.628756	-0.669427	0.43409	-1.20393	3-ketoacyl-CoA thiolase;
or0762	0.363798	-1.45879	0.425395	-1.23312	Fatty acid oxidation complex subunit alpha;
or0768	2.84505	1.50846	⎯	⎯	Bifunctional BirA, biotin operon repressor/biotin--acetyl-CoA-carboxylase ligase;
or0769	2.0221	1.01586	⎯	⎯	Pantothenate kinase;
or0770	4.00156	2.00056	⎯	⎯	GCN5-related N-acetyltransferase;
or0774	0.532726	-0.908533	⎯	⎯	50S ribosomal protein L11;
or0777	0.59586	-0.746954	⎯	⎯	50S ribosomal protein L7/L12;
or0780	1.82919	0.871204	⎯	⎯	Putative uncharacterized protein;
or0782	1.4865	0.571919	⎯	⎯	Transcriptional regulator, GntR family with aminotransferase domain;
or0783	1.7673	0.821548	⎯	⎯	Thiazole biosynthesis protein;
or0784	2.65556	1.40901	⎯	⎯	Thiazole synthase;
or0785	2.39225	1.25837	⎯	⎯	Thiamine biosynthesis protein ThiS;
or0786	2.26345	1.17852	⎯	⎯	UBA/THIF-type NAD/FAD binding protein;
or0787	1.82463	0.867601	⎯	⎯	Thiamine-phosphate pyrophosphorylase;
or0788	2.08926	1.06299	⎯	⎯	Thiamine biosynthesis protein ThiC;
or0793	2.31521	1.21114	⎯	⎯	Putative uncharacterized protein;
or0794	0.289136	-1.79018	⎯	⎯	Histone family protein DNA-binding protein;
or0796	1.5932	0.671926	0.375489	-1.41316	Phosphoribosylamine/glycine ligase;
or0797	1.52076	0.604795	0.633018	-0.659681	Phosphoribosylaminoimidazolecarboxamide formyltransferase/IMP cyclohydrolase;
or0801	1.65427	0.726196	⎯	⎯	Polar amino acid ABC transporter, inner membrane subunit;
or0813	⎯	⎯	1.9459	0.960434	Acetyl-CoA carboxylase, biotin carboxylase;
or0814	2.15846	1.11	⎯	⎯	Acetyl-CoA carboxylase, biotin carboxyl carrier protein;
or0817	⎯	⎯	0.577982	-0.790904	Oxidoreductase molybdopterin binding;
or0820	0.624655	-0.678868	⎯	⎯	Putative uncharacterized protein;
or0839	0.519345	-0.945236	⎯	⎯	Thiosulfate sulfurtransferase;
or0841	0.575177	-0.797922	⎯	⎯	Rhomboid protease;
or0846	2.97473	1.57276	⎯	⎯	Gluconate periplasmic binding protein;
or0850	0.636899	-0.650865	⎯	⎯	Sulfatase;
or0851	0.496198	-1.01101	⎯	⎯	GreA/GreB family elongation factor;
or0852	0.525939	-0.927032	⎯	⎯	Two component transcriptional regulator, winged helix family;
or0854	0.345663	-1.53256	0.462156	-1.11355	Phosphoenolpyruvate carboxykinase [ATP];
or0855	0.623974	-0.680441	⎯	⎯	33 kDa chaperonin;
or0857	0.631554	-0.663023	⎯	⎯	HAD-superfamily hydrolase, subfamily IA, variant 3;
or0858	0.459544	-1.12172	⎯	⎯	Intracellular growth attenuator IgaA;
or0859	0.476284	-1.07011	⎯	⎯	NUDIX hydrolase;
or0860	0.642964	-0.637191	⎯	⎯	Penicillin-binding protein, 1A family;
or0861	2.93597	1.55384	⎯	⎯	Putative uncharacterized protein;
or0863	1.64338	0.716663	⎯	⎯	Putative uncharacterized protein;
or0865	1.56561	0.646729	⎯	⎯	Type IV pilus secretin PilQ;
or0868	0.585903	-0.771266	⎯	⎯	Sporulation domain protein;
or0871	0.584175	-0.775526	⎯	⎯	Phosphoglycolate phosphatase;
or0872	0.636907	-0.650845	⎯	⎯	Tryptophanyl-tRNA synthetase;
or0874	0.664197	-0.590316	⎯	⎯	Peptidase U62 modulator of DNA gyrase;
or0875	0.500031	-0.999911	⎯	⎯	Transcriptional regulatory protein;
or0880	0.663628	-0.591554	⎯	⎯	RNA polymerase, sigma 54 subunit, RpoN;
or0882	0.634094	-0.657232	⎯	⎯	Lipopolysaccharide transport periplasmic protein LptA;
or0885	0.668296	-0.581441	⎯	⎯	KpsF/GutQ family protein;
or0888	0.52178	-0.938487	⎯	⎯	Putative uncharacterized protein;
or0889	0.611074	-0.710582	⎯	⎯	Putative exported protein;
or0890	0.591939	-0.75648	⎯	⎯	Putative uncharacterized protein;
or0896	⎯	⎯	1.60112	0.679081	Putative membrane protein;
or0900	0.340125	-1.55586	0.614203	-0.703212	Glutathione S-transferase domain protein;
or0903	0.610636	-0.711615	⎯	⎯	Glutamate synthase, small subunit;
or0904	0.629152	-0.66852	⎯	⎯	Glutamate synthase (Ferredoxin);
or0905	0.610071	-0.712951	⎯	⎯	Putative uncharacterized protein;
or0907	⎯	⎯	2.22899	1.15639	ThiJ/PfpI domain protein;
or0909	0.563974	-0.826301	⎯	⎯	Putative exported protein;
or0910	1.47525	0.560961	⎯	⎯	Transport-associated;
or0915	0.178731	-2.48414	⎯	⎯	Putative uncharacterized protein;
or0917	0.652688	-0.615534	⎯	⎯	Glutathionylspermidine synthase;
or0918	0.436712	-1.19525	⎯	⎯	Putative uncharacterized protein;
or0945	⎯	⎯	0.585381	-0.772553	2,5-diketo-D-gluconic acid reductase A;
or0958	0.643197	-0.636669	⎯	⎯	Putative uncharacterized protein;
or0959	3.25289	1.70172	⎯	⎯	Putative uncharacterized protein;
or0964	0.404003	-1.30756	⎯	⎯	Integrase family protein;
or0975	0.281944	-1.82652	⎯	⎯	Major facilitator superfamily MFS_1;
or0977	0.24613	-2.02251	⎯	⎯	Anaerobic C4-dicarboxylate transporter;
or0978	0.412317	-1.27817	⎯	⎯	Aspartate ammonia-lyase;
or0979	0.319442	-1.64638	⎯	⎯	Transcriptional regulator, LysR family;
or0998	1.55573	0.637589	⎯	⎯	L-rhamnose isomerase;
or0999	1.76211	0.817306	⎯	⎯	Rhamnulokinase;
or1003	1.62933	0.704279	⎯	⎯	Ubiquinone biosynthesis hydroxylase, UbiH/UbiF/VisC/COQ6 family;
or1014	0.259349	-1.94703	0.181537	-2.46166	Transport-associated protein;
or1029	0.647528	-0.626986	⎯	⎯	Amidohydrolase;
or1038	⎯	⎯	0.543717	-0.879073	Acetoin:2,6-dichlorophenolindophenol oxidoreductase beta subunit;
or1039	1.6764	0.745367	⎯	⎯	Dihydrolipoyllysine-residue acetyltransferase component of acetoin cleaving system;
or1040	1.83955	0.879355	⎯	⎯	Putative lipoate-protein ligase A;
or1045	0.534418	-0.903959	⎯	⎯	Anaerobic c4-dicarboxylate antiporter, Dcu family;
or1046	0.295085	-1.7608	0.422853	-1.24177	Aspartate ammonia-lyase 2;
or1049	0.264412	-1.91914	⎯	⎯	60 kDa chaperonin;
or1054	⎯	⎯	1.91453	0.936988	LexA repressor;
or1061	0.248525	-2.00853	⎯	⎯	Putative uncharacterized protein;
or1062	0.533732	-0.905812	0.36741	-1.44454	Putative uncharacterized protein;
or1067	⎯	⎯	0.56456	-0.824801	Uronate isomerase;
or1068	⎯	⎯	0.652148	-0.616728	Mannitol dehydrogenase domain protein;
or1080	0.443769	-1.17212	⎯	⎯	RNA polymerase sigma factor;
or1082	⎯	⎯	1.45447	0.540494	30S ribosomal protein S21;
or1085	0.20537	-2.2837	⎯	⎯	Malate dehydrogenase;
or1090	2.04947	1.03525	⎯	⎯	50S ribosomal protein L21;
or1091	0.530317	-0.915072	⎯	⎯	50S ribosomal protein L27;
or1096	0.513418	-0.961794	⎯	⎯	Putative uncharacterized protein;
or1098	0.509691	-0.972305	⎯	⎯	ATP-dependent metalloprotease FtsH;
or1099	2.158	1.1097	⎯	⎯	Dihydropteroate synthase;
or1100	2.43674	1.28495	2.7375	1.45286	Phosphoglucosamine mutase;
or1103	1.67076	0.740507	⎯	⎯	Putative uncharacterized protein;
or1104	2.13354	1.09325	⎯	⎯	Putative JamE;
or1105	2.29167	1.1964	⎯	⎯	5-carboxymethyl-2-hydroxymuconate semialdehyde dehydrogenase;
or1113	0.361859	-1.4665	⎯	⎯	30S ribosomal protein S15;
or1125	⎯	⎯	0.317726	-1.65415	Autoinducer 2-degrading protein lsrG;
or1126	⎯	⎯	0.270626	-1.88563	Uncharacterized aldolase lsrF;
or1127	⎯	⎯	0.439922	-1.18468	Autoinducer 2-binding protein lsrB;
or1132	⎯	⎯	0.404286	-1.30655	Carbohydrate kinase FGGY;
or1133	⎯	⎯	0.611064	-0.710604	Deoxyribose-phosphate aldolase;
or1134	⎯	⎯	0.663463	-0.591911	Thymidine phosphorylase;
or1135	⎯	⎯	0.513317	-0.962079	Phosphopentomutase;
or1144	⎯	⎯	0.621455	-0.686277	Putative uncharacterized protein;
or1148	⎯	⎯	0.599452	-0.738283	Gamma-aminobutyraldehyde dehydrogenase;
or1149	0.627841	-0.671529	⎯	⎯	Transcriptional regulator, LysR family;
or1154	0.367767	-1.44313	0.640369	-0.643024	Aminomethyltransferase;
or1155	0.267937	-1.90003	⎯	⎯	Glycine cleavage system H protein;
or1156	0.564543	-0.824844	0.671007	-0.575601	Glycine dehydrogenase [decarboxylating];
or1181	3.6346	1.8618	⎯	⎯	dTDP-4-dehydrorhamnose 3,5-epimerase;
or1182	0.433118	-1.20717	⎯	⎯	Mannose-1-phosphate guanylyltransferase/mannose-6-phosphate isomerase;
or1183	0.498509	-1.00431	0.523428	-0.933936	Phosphomannomutase;
or1189	0.383998	-1.38083	⎯	⎯	NAD dependent sugar epimerase;
or1191	0.450238	-1.15124	⎯	⎯	Glycosyltransferase involved in cell wall bioproteinsis;
or1193	0.289112	-1.7903	⎯	⎯	Putative uncharacterized protein;
or1200	0.487081	-1.03777	⎯	⎯	Methyltransferase;
or1208	2.1864	1.12856	⎯	⎯	Extracellular solute-binding protein family 1;
or1209	2.55454	1.35307	⎯	⎯	ABC transporter related protein;
or1211	2.44573	1.29026	⎯	⎯	Binding-protein-dependent transport systems inner membrane component;
or1215	0.570904	-0.80868	⎯	⎯	Xanthine/uracil/vitamin C permease;
or1217	0.227784	-2.13426	⎯	⎯	Acetate/CoA ligase;
or1250	⎯	⎯	1.88439	0.914099	Thiamine pyrophosphate protein domain protein TPP-binding;
or1255	⎯	⎯	1.59959	0.677707	Oxidoreductase domain protein;
or1256	1.45156	0.537603	⎯	⎯	PfkB domain protein;
or1257	1.59824	0.676481	⎯	⎯	Myo-inosose-2 dehydratase;
or1258	1.70799	0.772298	1.94838	0.962273	Myo-inositol catabolism IolB domain protein;
or1260	1.96115	0.971703	⎯	⎯	MoaF;
or1261	1.88516	0.914685	⎯	⎯	Short-chain dehydrogenase/reductase SDR;
or1263	1.65097	0.72331	⎯	⎯	Putative amino acid permease;
or1265	2.12216	1.08553	⎯	⎯	hypothetical protein 1406041:1406250 forward MW:7547
or1267	1.52811	0.611749	⎯	⎯	FAD dependent oxidoreductase;
or1270	1.85915	0.894641	⎯	⎯	Inner membrane protein YghB;
or1274	⎯	⎯	1.74403	0.802427	Methyl-accepting chemotaxis protein;
or1275	⎯	⎯	1.66192	0.73285	Periplasmic binding protein/LacI transcriptional regulator;
or1294	2.58794	1.37181	⎯	⎯	SsrA-binding protein;
or1304	0.441679	-1.17893	⎯	⎯	Malate dehydrogenase (Oxaloacetate-decarboxylating) (NADP(+))., Phosphate acetyltransferase;
or1311	1.71087	0.774731	⎯	⎯	Efflux transporter, RND family, MFP subunit;
or1312	1.74733	0.805156	⎯	⎯	Two component transcriptional regulator, winged helix family;
or1315	0.571143	-0.808077	⎯	⎯	Phosphoenolpyruvate-protein phosphotransferase;
or1317	0.556986	-0.844287	⎯	⎯	Cysteine synthase;
or1322	0.394894	-1.34046	⎯	⎯	3,4-dihydroxy-2-butanone 4-phosphate synthase;
or1324	0.594782	-0.749567	⎯	⎯	Hydro-lyase, Fe-S type, tartrate/fumarate subfamily, beta subunit;
or1331	2.50999	1.32768	⎯	⎯	Malate/L-lactate dehydrogenase;
or1334	2.14454	1.10067	⎯	⎯	Glucuronate isomerase;
or1336	2.72312	1.44526	⎯	⎯	Major Facilitator Superfamily transporter;
or1337	⎯	⎯	0.671698	-0.574116	Transcriptional regulator, GntR family;
or1338	3.27223	1.71027	⎯	⎯	Selenium-binding protein YdfZ;
or1339	3.87351	1.95364	⎯	⎯	Transcriptional regulator, LacI family;
or1340	6.33686	2.66377	⎯	⎯	Beta-lactamase superfamily hydrolase;
or1341	3.0388	1.6035	⎯	⎯	ABC transporter related protein;
or1342	2.28074	1.1895	⎯	⎯	Binding-protein-dependent transport systems inner membrane component;
or1343	2.21702	1.14862	⎯	⎯	Binding-protein-dependent transport systems inner membrane component;
or1344	2.74741	1.45807	⎯	⎯	Extracellular solute-binding protein family 1;
or1348	0.442215	-1.17718	⎯	⎯	NADPH-dependent 7-cyano-7-deazaguanine reductase;
or1352	8.04132	3.00743	⎯	⎯	Taurine catabolism dioxygenase TauD/TfdA;
or1353	12.6221	3.65788	⎯	⎯	AMP-dependent synthetase and ligase;
or1354	183.692	7.52115	⎯	⎯	Putative uncharacterized protein;
or1355	7.52474	2.91164	⎯	⎯	Drug resistance transporter, Bcr/CflA subfamily;
or1356	2.46868	1.30374	⎯	⎯	Transcriptional regulator, LysR family;
or1360	0.199904	-2.32262	⎯	⎯	Permease;
or1361	0.222676	-2.16698	⎯	⎯	LuxR-family transcriptional regulator;
or1362	0.375532	-1.41299	⎯	⎯	Putative acetyltransferase;
or1363	0.242469	-2.04413	⎯	⎯	Putative uncharacterized protein;
or1364	0.204091	-2.29272	⎯	⎯	Putative uncharacterized protein;
or1365	0.183081	-2.44944	⎯	⎯	Predicted protein;
or1367	0.210895	-2.2454	⎯	⎯	Metallo-beta-lactamase superfamily protein;
or1368	⎯	⎯	1.80659	0.853268	NADH dehydrogenase;
or1369	0.506735	-0.980697	1.71029	0.774239	Putative acyl-CoA dehydrogenase, PigA;
or1370	0.431938	-1.21111	1.96211	0.972406	Putative uncharacterized protein pigB;
or1371	0.569865	-0.811307	⎯	⎯	Putative phosphoenolpyruvate-utilizing enzyme;
or1372	0.683628	-0.548716	⎯	⎯	Putative uncharacterized protein pigD;
or1374	⎯	⎯	1.54955	0.631848	Putative O-methyl transferase;
or1376	0.672617	-0.572142	⎯	⎯	Putative aminotransferase;
or1384	0.558357	-0.840739	⎯	⎯	Putative uncharacterized protein;
or1388	0.504049	-0.988363	⎯	⎯	Putative uncharacterized protein;
or1392	⎯	⎯	0.256352	-1.9638	Glutamate decarboxylase;
or1424	1.87411	0.906205	⎯	⎯	Heavy metal sensor signal transduction histidine kinase;
or1435	0.487088	-1.03775	⎯	⎯	Transport system permease protein;
or1468	1.53942	0.622385	⎯	⎯	Putative uncharacterized protein;
or1470	1.50485	0.589617	⎯	⎯	Putative uncharacterized protein;
or1474	1.53179	0.615221	⎯	⎯	Putative uncharacterized protein api5;
or1481	1.6284	0.703453	⎯	⎯	PilM protein;
or1483	1.65261	0.724744	⎯	⎯	Pilin accessory protein PilO;
or1484	1.47192	0.5577	⎯	⎯	Type IV pilus biogenesis protein PilP;
or1485	1.44086	0.526927	⎯	⎯	Type IV secretion system protein;
or1490	1.51558	0.599875	⎯	⎯	Bacterial shufflon protein;
or1492	1.5985	0.676715	⎯	⎯	Putative uncharacterized protein;
or1522	⎯	⎯	0.659975	-0.599516	CRISPR-associated RAMP protein, Csm3 family;
or1550	0.594517	-0.75021	⎯	⎯	Putative uncharacterized protein;
or1553	0.572448	-0.804783	⎯	⎯	Amino acid permease-associated region;
or1555	0.466884	-1.09886	⎯	⎯	Putative uncharacterized protein;
or1574	2.95998	1.56559	⎯	⎯	Putative uncharacterized protein;
or1575	1.99333	0.99518	⎯	⎯	Putative uncharacterized protein;
or1576	2.66219	1.41261	⎯	⎯	Putative uncharacterized protein;
or1577	1.77569	0.82838	⎯	⎯	Putative prepilin peptidase dependent protein c;
or1578	1.76971	0.82351	⎯	⎯	Exodeoxyribonuclease V gamma chain;
or1580	1.50467	0.589444	⎯	⎯	Exodeoxyribonuclease V, beta subunit;
or1581	1.4522	0.538238	⎯	⎯	Exodeoxyribonuclease V, alpha subunit;
or1590	⎯	⎯	0.228635	-2.12888	Putative uncharacterized protein;
or1591	0.577858	-0.791212	⎯	⎯	Transcriptional regulator, LysR family;
or1595	⎯	⎯	1.86755	0.901146	Putative uncharacterized protein;
or1599	0.611342	-0.709949	⎯	⎯	Flavodoxin/nitric oxide synthase;
or1600	0.337877	-1.56543	0.383941	-1.38105	UPF0325 protein PC1_0937;
or1601	0.56771	-0.816774	⎯	⎯	2,3,4,5-tetrahydropyridine-2,6-dicarboxylate N-succinyltransferase;
or1604	0.621748	-0.685598	⎯	⎯	30S ribosomal protein S2;
or1606	⎯	⎯	0.661888	-0.595342	Uridylate kinase;
or1607	⎯	⎯	0.675781	-0.565373	Ribosome-recycling factor;
or1613	0.487318	-1.03706	0.565168	-0.823249	Outer membrane chaperone Skp (OmpH);
or1617	1.59331	0.672027	⎯	⎯	Lipid-A-disaccharide synthase;
or1620	⎯	⎯	1.81961	0.863627	Acetyl-coenzyme A carboxylase carboxyl transferase subunit alpha;
or1622	1.57545	0.655762	⎯	⎯	tRNA(Ile)-lysidine synthase;
or1627	1.6	0.67807	2.81172	1.49145	DNA mismatch repair protein mutS;
or1641	⎯	⎯	0.468524	-1.0938	Alkylphosphonate utilization operon protein PhnA;
or1657	0.337876	-1.56543	⎯	⎯	L-asparaginase;
or1658	0.492875	-1.02071	⎯	⎯	Transcriptional regulator protein;
or1660	0.573952	-0.800999	⎯	⎯	Transcriptional regulator, GntR family with aminotransferase domain;
or1664	0.547845	-0.868161	⎯	⎯	Phenazine biosynthesis PhzC/PhzF protein;
or1665	0.524761	-0.930267	⎯	⎯	Shikimate kinase;
or1666	0.470609	-1.0874	1.52013	0.604192	UPF0345 protein Pecwa_3312;
or1676	0.460908	-1.11745	1.48832	0.573689	Putative alkyl hydroperoxide reductase subunit c;
or1680	0.598149	-0.741423	1.81515	0.860088	Preprotein translocase, YajC subunit;
or1695	1.70415	0.769051	⎯	⎯	2-dehydropantoate 2-reductase;
or1696	⎯	⎯	0.651807	-0.617484	Putative uncharacterized protein;
or1699	0.42371	-1.23885	⎯	⎯	Cytochrome O ubiquinol oxidase subunit IV;
or1701	0.644439	-0.633885	⎯	⎯	Cytochrome o ubiquinol oxidase, subunit I;
or1703	1.65512	0.726939	⎯	⎯	AmpG-related permease;
or1706	0.620393	-0.688745	⎯	⎯	Trigger factor;
or1708	0.187621	-2.41411	⎯	⎯	hypothetical protein 1888055:1888222 forward MW:6199
or1709	0.478181	-1.06437	⎯	⎯	ATP-dependent Clp protease ATP-binding subunit clpX;
or1710	0.51633	-0.953635	⎯	⎯	ATP-dependent protease La;
or1711	0.276516	-1.85457	⎯	⎯	DNA-binding protein HU-beta;
or1713	83.1719	6.37802	21.2203	4.40737	Putative exported protein;
or1714	2.93979	1.55571	⎯	⎯	ExsB protein;
or1719	⎯	⎯	0.449832	-1.15254	Nitrogen regulatory protein P-II;
or1720	0.25251	-1.98558	⎯	⎯	Ammonium transporter;
or1727	0.673364	-0.570542	⎯	⎯	Transporter, hydrophobe/amphiphile efflux-1 (HAE1) family;
or1728	0.656599	-0.606915	⎯	⎯	Efflux transporter, RND family, MFP subunit;
or1733	0.437463	-1.19277	⎯	⎯	Putative uncharacterized protein;
or1738	0.661951	-0.595204	⎯	⎯	Chaperone protein htpG;
or1739	0.623052	-0.682575	⎯	⎯	Adenylate kinase;
or1741	0.65305	-0.614734	⎯	⎯	Potassium efflux system protein;
or1753	0.638278	-0.647743	⎯	⎯	Ribonucleoside-diphosphate reductase;
or1755	0.666235	-0.585897	⎯	⎯	DNA gyrase, A subunit;
or1768	0.501905	-0.994513	⎯	⎯	Thioredoxin domain protein;
or1779	0.218996	-2.19102	0.635359	-0.654356	Periplasmic D-galactose-binding ABC transport protein (Galactose-binding protein);
or1782	⎯	⎯	0.623063	-0.682551	Phosphoribosylformylglycinamidine cyclo-ligase;
or1788	0.581732	-0.781573	⎯	⎯	Peroxiredoxin;
or1789	0.524353	-0.931389	⎯	⎯	Amino acid-binding ACT domain protein;
or1792	0.561928	-0.831544	0.558414	-0.840594	Phosphoribosylaminoimidazole-succinocarboxamide synthase;
or1793	0.453255	-1.14161	⎯	⎯	Putative uncharacterized protein;
or1794	0.46001	-1.12026	⎯	⎯	Putative uncharacterized protein;
or1795	0.139491	-2.84176	⎯	⎯	Phospholipase/Carboxylesterase;
or1796	0.420831	-1.24869	⎯	⎯	Acetyl-CoA acetyltransferase;
or1800	0.446967	-1.16176	⎯	⎯	Putative uncharacterized protein;
or1802	0.297871	-1.74724	⎯	⎯	Transcriptional regulator, LysR family;
or1805	0.52925	-0.917978	⎯	⎯	Succinyl-diaminopimelate desuccinylase;
or1812	⎯	⎯	2.56074	1.35656	Cold-shock DNA-binding domain protein;
or1829	⎯	⎯	0.436554	-1.19577	Putative uncharacterized protein;
or1832	0.648298	-0.625272	⎯	⎯	Polar amino acid ABC transporter, inner membrane subunit;
or1833	0.686049	-0.543616	⎯	⎯	Extracellular solute-binding protein family 3;
or1837	⎯	⎯	1.48006	0.565651	PhoH family protein;
or1855	1.60391	0.681591	⎯	⎯	Osmosensitive K channel His kinase sensor;
or1858	1.53233	0.615722	⎯	⎯	Potassium-transporting ATPase A chain;
or1861	1.52136	0.605364	⎯	⎯	Deoxyribodipyrimidine photo-lyase;
or1866	0.483507	-1.04839	⎯	⎯	Citrate synthase;
or1868	0.528188	-0.920876	⎯	⎯	Succinate dehydrogenase, hydrophobic membrane anchor protein;
or1869	0.503286	-0.99055	⎯	⎯	Succinate dehydrogenase, flavoprotein subunit;
or1871	0.579954	-0.78599	⎯	⎯	2-oxoglutarate dehydrogenase, E1 subunit;
or1872	0.353185	-1.5015	⎯	⎯	2-oxoglutarate dehydrogenase, E2 subunit, dihydrolipoamide succinyltransferase;
or1873	0.315217	-1.66558	⎯	⎯	Succinyl-CoA ligase [ADP-forming] subunit beta;
or1874	0.303343	-1.72098	0.666487	-0.585352	Succinyl-CoA ligase [ADP-forming] subunit alpha;
or1875	0.376308	-1.41002	⎯	⎯	Cytochrome bd ubiquinol oxidase subunit I;
or1876	0.38885	-1.36271	⎯	⎯	Cytochrome d ubiquinol oxidase, subunit II;
or1883	0.649556	-0.622473	⎯	⎯	Protein tolB;
or1884	0.323156	-1.6297	⎯	⎯	Peptidoglycan-associated lipoprotein;
or1885	0.59729	-0.743498	⎯	⎯	YbgF protein;
or1894	⎯	⎯	0.50923	-0.973611	Phospho-2-dehydro-3-deoxyheptonate aldolase;
or1930	1.6003	0.678346	⎯	⎯	Probable multidrug efflux system transmembrane protein;
or1937	0.364585	-1.45567	⎯	⎯	Putative non-ribosomal peptide synthesis thioesterase;
or1938	0.114151	-3.13099	⎯	⎯	Putative Drug/metabolite exporter family;
or1939	0.223781	-2.15984	⎯	⎯	Putative Predicted metal-dependent hydrolases;
or1940	0.16423	-2.60621	⎯	⎯	Chlorinating enzyme;
or1941	0.230366	-2.118	⎯	⎯	Putative uncharacterized protein;
or1942	0.363918	-1.45831	⎯	⎯	Putative uncharacterized protein;
or1950	2.16232	1.11258	⎯	⎯	Oligopeptide/dipeptide ABC transporter, ATPase subunit;
or1952	0.520349	-0.942448	0.552789	-0.855198	Chaperone CbpA;
or1954	⎯	⎯	0.638009	-0.648352	6-phosphofructokinase isozyme 2;
or1955	0.280809	-1.83234	0.250208	-1.9988	Acetoin reductase;
or1957	2.24334	1.16565	⎯	⎯	Multidrug resistance protein A;
or1958	2.9695	1.57022	⎯	⎯	Alcohol dehydrogenase zinc-binding domain protein;
or1959	2.79021	1.48037	⎯	⎯	Putative uncharacterized protein orf7;
or1960	2.23568	1.16071	⎯	⎯	Inner membrane component of tripartite multidrug resistance system;
or1961	2.30718	1.20613	⎯	⎯	Non-ribosomal peptide synthase;
or1962	2.63282	1.39661	⎯	⎯	Polyketide synthase;
or1963	3.2052	1.68041	⎯	⎯	Non-ribosomal peptide synthase;
or1964	2.98266	1.5766	⎯	⎯	Amino acid adenylation domain protein;
or1965	2.62734	1.3936	⎯	⎯	Putative uncharacterized protein;
or1967	⎯	⎯	2.01043	1.0075	Extracellular solute-binding protein family 5;
or1973	1.92737	0.946633	⎯	⎯	ABC transporter related;
or1976	2.02524	1.01809	⎯	⎯	Formate C-acetyltransferase;
or1987	1.95207	0.965001	⎯	⎯	HlyD-family secretion protein;
or2005	0.335202	-1.5769	⎯	⎯	Sodium:dicarboxylate symporter;
or2010	1.75327	0.810049	⎯	⎯	Putative transport protein;
or2024	3.6557	1.87015	⎯	⎯	Cysteine synthase;
or2029	1.76927	0.823153	⎯	⎯	NADH dehydrogenase (Ubiquinone) 30 kDa subunit;
or2030	2.32481	1.21711	⎯	⎯	NADH/Ubiquinone/plastoquinone (Complex I);
or2041	⎯	⎯	0.337216	-1.56825	Putrescine aminotransferase;
or2047	1.7229	0.78484	⎯	⎯	Phosphonate C-P lyase system protein PhnK;
or2048	1.89898	0.925224	⎯	⎯	Phosphonate C-P lyase system protein PhnL;
or2050	1.82629	0.868919	⎯	⎯	Phosphonate metabolism protein/1,5-bisphosphokinase (PRPP-forming) PhnN;
or2051	1.86009	0.895373	⎯	⎯	Phosphonate metabolism protein PhnP;
or2054	1.76298	0.818018	⎯	⎯	Phosphonate ABC transporter, inner membrane subunit;
or2055	1.70291	0.768002	⎯	⎯	Phosphonate ABC transporter, inner membrane subunit;
or2059	1.54526	0.627849	⎯	⎯	Glycoside hydrolase clan GH-D;
or2061	1.5691	0.649939	⎯	⎯	Peptidase C1A papain;
or2065	1.48	0.565596	⎯	⎯	Peptide ABC superfamily ATP binding cassette transporter, binding protein;
or2074	0.374833	-1.41568	⎯	⎯	Methyl-accepting chemotaxis sensory transducer;
or2075	0.169567	-2.56007	⎯	⎯	Alkylhydroperoxidase like protein, AhpD family;
or2076	0.441328	-1.18008	⎯	⎯	Putative uncharacterized protein;
or2078	0.0899785	-3.47428	⎯	⎯	Iron permease FTR1;
or2079	0.257817	-1.95558	⎯	⎯	Putative uncharacterized protein;
or2080	0.150654	-2.73069	⎯	⎯	Dyp-type peroxidase family;
or2083	0.409805	-1.28699	0.287919	-1.79627	Putative uncharacterized protein;
or2111	0.164643	-2.60259	0.441081	-1.18088	Iron-containing alcohol dehydrogenase;
or2123	0.292109	-1.77542	⎯	⎯	Amino acid permease-associated region;
or2126	0.316763	-1.65853	⎯	⎯	CDP-diacylglycerol/glycerol-3-phosphate 3-phosphatidyltransferase;
or2142	⎯	⎯	1.88771	0.916637	TOBE domain protein;
or2150	0.442976	-1.1747	⎯	⎯	Putative membrane protein;
or2163	0.477626	-1.06605	⎯	⎯	Glutathione S-transferase domain protein;
or2168	1.57869	0.658723	⎯	⎯	Probable ATP-dependent helicase;
or2173	0.455676	-1.13392	⎯	⎯	Polar amino acid ABC transporter, inner membrane subunit;
or2174	0.139894	-2.8376	0.416456	-1.26376	Cationic amino acid ABC transporter, periplasmic binding protein;
or2175	⎯	⎯	0.32528	-1.62024	Ferritin Dps family protein;
or2177	0.44305	-1.17446	⎯	⎯	Virulence-related outer membrane protein;
or2187	⎯	⎯	0.152219	-2.71578	Heat shock protein Hsp20;
or2224	0.608486	-0.716703	⎯	⎯	NLP/P60 protein;
or2243	1.57145	0.652092	⎯	⎯	Putative uncharacterized protein;
or2245	1.55136	0.633537	⎯	⎯	Putative uncharacterized protein;
or2251	⎯	⎯	0.398232	-1.32832	Putative uncharacterized protein;
or2255	1.65305	0.725128	⎯	⎯	Sugar efflux transporter;
or2258	0.545384	-0.874657	⎯	⎯	PTS system, fructose subfamily, IIC subunit;
or2264	3.34376	1.74147	⎯	⎯	3-oxoacyl-(Acyl-carrier-protein) synthase III;
or2271	0.385483	-1.37526	⎯	⎯	S-(Hydroxymethyl)glutathione dehydrogenase/class III alcohol dehydrogenase;
or2279	4.67683	2.22553	9.66819	3.27325	Alpha/beta hydrolase fold protein;
or2305	⎯	⎯	0.550023	-0.862435	Putative uncharacterized protein;
or2306	0.461034	-1.11705	⎯	⎯	Cold-shock DNA-binding domain protein;
or2316	0.562637	-0.829725	⎯	⎯	Leucine-responsive regulatory protein;
or2326	⎯	⎯	1.59189	0.670737	Putative uncharacterized protein;
or2331	0.62743	-0.672475	⎯	⎯	Formate acetyltransferase;
or2334	2.52522	1.33641	4.82449	2.27038	Phosphoserine aminotransferase;
or2335	2.00617	1.00444	2.96001	1.5656	3-phosphoshikimate 1-carboxyvinyltransferase;
or2347	0.501765	-0.994917	⎯	⎯	NAD-dependent epimerase/dehydratase;
or2348	0.489473	-1.0307	⎯	⎯	Putative uncharacterized protein;
or2362	1.78487	0.835819	⎯	⎯	Putative uncharacterized protein;
or2366	1.63076	0.705543	⎯	⎯	DNA internalization-related competence protein ComEC/Rec2;
or2371	0.710786	-0.492513	⎯	⎯	Pectate lyase;
or2374	1.53466	0.617916	⎯	⎯	Putative S-adenosylmethionine-dependent methyltransferase;
or2375	1.50877	0.593377	⎯	⎯	Chromosome partition protein mukF;
or2379	1.48481	0.570282	⎯	⎯	Multicopper oxidase type 3;
or2388	1.54109	0.623955	⎯	⎯	Putative uncharacterized protein;
or2402	0.674268	-0.568606	⎯	⎯	Putative uncharacterized protein;
or2403	0.645089	-0.632429	⎯	⎯	Predicted protein;
or2404	0.339578	-1.55819	⎯	⎯	Putative uncharacterized protein;
or2420	⎯	⎯	0.394341	-1.34249	CutC family protein;
or2431	1.58655	0.665897	⎯	⎯	Holliday junction ATP-dependent DNA helicase ruvA;
or2437	1.58523	0.664689	⎯	⎯	Lipid A biosynthesis (KDO)2-(Lauroyl)-lipid IVA acyltransferase;
or2453	2.77724	1.47365	⎯	⎯	Taurine dioxygenase;
or2454	2.85985	1.51594	⎯	⎯	Putative uncharacterized protein;
or2462	0.374366	-1.41748	⎯	⎯	Conserved hypothetical membrane protein;
or2480	0.248048	-2.01131	0.210985	-2.24479	Putative uncharacterized protein;
or2490	⎯	⎯	1.87855	0.909617	Tail sheath protein;
or2520	2.2075	1.14242	⎯	⎯	CI repressor;
or2524	0.552132	-0.856916	⎯	⎯	Carboxyl-terminal protease;
or2526	0.160952	-2.6353	⎯	⎯	FeoA family protein;
or2527	0.477114	-1.06759	⎯	⎯	Ferrous iron transport protein B;
or2529	2.38261	1.25254	⎯	⎯	Peptidase T;
or2533	⎯	⎯	0.592781	-0.754428	Adenylosuccinate lyase;
or2535	⎯	⎯	1.94051	0.956435	Methyl-accepting chemotaxis protein;
or2538	2.5432	1.34665	⎯	⎯	Pseudouridine synthase;
or2539	0.433008	-1.20753	⎯	⎯	Isocitrate dehydrogenase [NADP];
or2546	0.528473	-0.920098	⎯	⎯	Threonyl-tRNA synthetase;
or2552	0.463769	-1.10852	0.5719	-0.806166	Integration host factor subunit alpha;
or2556	0.23502	-2.08915	⎯	⎯	SmpA/OmlA domain protein;
or2560	0.478388	-1.06375	⎯	⎯	Extracellular solute-binding protein family 1;
or2570	0.475959	-1.07109	⎯	⎯	Fructosamine kinase;
or2571	0.130487	-2.93802	⎯	⎯	Cold shock protein;
or2574	0.372448	-1.42489	⎯	⎯	UPF0266 membrane protein ECA2388;
or2575	0.268696	-1.89595	0.6095	-0.714301	PTS system, mannose/fructose/sorbose family, IID subunit;
or2576	0.225991	-2.14566	⎯	⎯	PTS system, mannose/fructose/sorbose family, IIC subunit;
or2577	0.389789	-1.35923	0.41208	-1.279	PTS system, mannose/fructose/sorbose family, IIB subunit;
or2590	0.594799	-0.749527	⎯	⎯	Septum site-determining protein MinD;
or2615	1.87988	0.910639	⎯	⎯	Lysozyme;
or2623	1.79167	0.841302	⎯	⎯	Putative uncharacterized protein;
or2626	1.46761	0.553465	⎯	⎯	Phage-associated protein, HI1409 family;
or2628	1.56218	0.643563	⎯	⎯	Putative uncharacterized protein;
or2633	1.71074	0.774622	⎯	⎯	Putative uncharacterized protein;
or2635	1.6793	0.747857	⎯	⎯	Putative uncharacterized protein;
or2636	1.57702	0.657205	⎯	⎯	Putative uncharacterized protein;
or2648	1.64938	0.721927	⎯	⎯	Putative uncharacterized protein;
or2650	1.86998	0.903024	⎯	⎯	Putative uncharacterized protein;
or2659	2.08274	1.05848	⎯	⎯	Fatty acid metabolism transcriptional regulator FadR;
or2660	⎯	⎯	0.614972	-0.701406	SpoVR family protein;
or2661	0.479755	-1.05963	⎯	⎯	D-amino-acid dehydrogenase;
or2663	⎯	⎯	0.506638	-0.980973	Putative serine protein kinase, PrkA;
or2667	0.342432	-1.54611	⎯	⎯	Glyceraldehyde-3-phosphate dehydrogenase, type I;
or2672	⎯	⎯	1.46319	0.549122	Signal peptide peptidase SppA, 67K type;
or2681	0.540442	-0.887789	⎯	⎯	Patatin;
or2684	0.373817	-1.41959	0.682067	-0.552014	H-NS protein;
or2685	0.375036	-1.4149	0.631037	-0.664204	Iron-containing alcohol dehydrogenase;
or2687	0.23248	-2.10482	0.49983	-1.00049	Extracellular solute-binding protein family 5;
or2689	0.26759	-1.90191	⎯	⎯	Binding-protein-dependent transport systems inner membrane component;
or2690	0.353268	-1.50117	⎯	⎯	Oligopeptide/dipeptide ABC transporter, ATPase subunit;
or2691	⎯	⎯	0.680486	-0.555363	Oligopeptide/dipeptide ABC transporter, ATPase subunit;
or2702	0.514775	-0.957986	⎯	⎯	Outer membrane protein W;
or2714	⎯	⎯	2.23387	1.15955	Peptidase S49 domain protein;
or2732	0.530485	-0.914616	⎯	⎯	Inner-membrane translocator;
or2747	0.578199	-0.790363	⎯	⎯	Putative uncharacterized protein;
or2748	0.585522	-0.772204	⎯	⎯	Mannose-6-phosphate isomerase;
or2749	0.592958	-0.753999	⎯	⎯	Fumarate hydratase, class II;
or2750	0.471248	-1.08544	⎯	⎯	Putative exported protein;
or2751	0.599577	-0.737984	⎯	⎯	Putative inner membrane protein;
or2752	0.436244	-1.19679	⎯	⎯	DNA replication terminus site-binding protein;
or2753	0.378895	-1.40013	⎯	⎯	Major facilitator superfamily MFS_1;
or2754	0.325847	-1.61773	⎯	⎯	Transcriptional regulator, LysR family;
or2755	0.461802	-1.11465	⎯	⎯	ROK family protein;
or2756	0.305567	-1.71044	⎯	⎯	Dethiobiotin synthase;
or2757	0.438796	-1.18838	⎯	⎯	Putative uncharacterized protein;
or2758	0.441812	-1.1785	⎯	⎯	Conserved putative membrane protein, possibly a permease;
or2759	0.607459	-0.719141	⎯	⎯	Cation-transporting P-type ATPase;
or2760	0.50623	-0.982134	⎯	⎯	Short-chain dehydrogenase/reductase SDR;
or2761	0.349806	-1.51537	⎯	⎯	Putative uncharacterized protein;
or2767	0.421903	-1.24502	⎯	⎯	Putative uncharacterized protein;
or2768	⎯	⎯	0.418334	-1.25727	Putative uncharacterized protein SCO6575;
or2773	2.29872	1.20083	⎯	⎯	Similar to proteins involved in antibiotic biosynthesis;
or2779	4.66715	2.22254	⎯	⎯	Pectate lyase L;
or2780	0.363597	-1.45959	⎯	⎯	Endoglucanase Z;
or2781	0.157862	-2.66326	0.406548	-1.2985	NmrA family protein;
or2800	0.537855	-0.894711	⎯	⎯	Putative uncharacterized protein;
or2801	0.540225	-0.888367	⎯	⎯	Transcriptional regulator, LysR family;
or2802	0.458493	-1.12503	⎯	⎯	Phenolic acid decarboxylase;
or2803	0.251727	-1.99007	0.621447	-0.686296	Putative uncharacterized protein;
or2806	0.399262	-1.32459	⎯	⎯	Transcriptional regulator, Crp/Fnr family;
or2807	0.407694	-1.29444	0.391287	-1.3537	UspA domain protein;
or2808	0.308052	-1.69875	⎯	⎯	NAD(P) transhydrogenase subunit beta;
or2809	0.343984	-1.53958	⎯	⎯	NAD(P) transhydrogenase, alpha subunit;
or2811	0.486754	-1.03873	⎯	⎯	Putative uncharacterized protein;
or2816	0.638641	-0.646924	⎯	⎯	Glutamyl-tRNA reductase;
or2817	0.49694	-1.00886	⎯	⎯	Outer membrane lipoprotein LolB;
or2820	0.343368	-1.54217	⎯	⎯	Putative uncharacterized protein;
or2822	0.607422	-0.719228	⎯	⎯	GTP-binding protein YchF;
or2830	0.389825	-1.3591	⎯	⎯	Putative uncharacterized protein;
or2831	0.537001	-0.897004	⎯	⎯	Tellurium resistance protein terD;
or2832	0.492034	-1.02317	⎯	⎯	Integral membrane protein TerC;
or2834	0.607066	-0.720076	⎯	⎯	Tellurium resistance protein TerA;
or2835	0.649516	-0.622563	⎯	⎯	Tellurite resistance protein;
or2885	3.01029	1.5899	⎯	⎯	Putative uncharacterized protein;
or2896	0.660643	-0.598057	⎯	⎯	Filamentous hemagglutinin family outer membrane protein;
or2925	0.339479	-1.5586	⎯	⎯	Putative uncharacterized protein;
or2927	0.386945	-1.3698	⎯	⎯	Putative uncharacterized protein;
or2929	1.90877	0.932644	⎯	⎯	Binding-protein-dependent transport systems inner membrane component;
or2932	1.65543	0.727204	⎯	⎯	4-aminobutyrate aminotransferase;
or2934	1.69004	0.757059	⎯	⎯	Spermidine/putrescine ABC transporter ATPase subunit;
or2935	0.367056	-1.44593	⎯	⎯	Transglycosylase-associated protein;
or2944	1.7195	0.781988	⎯	⎯	Putative uncharacterized protein;
or2949	⎯	⎯	0.454836	-1.13658	Nitrate reductase, alpha subunit;
or2951	0.592606	-0.754855	⎯	⎯	Integral membrane sensor signal transduction histidine kinase;
or2952	0.481522	-1.05433	⎯	⎯	Two component transcriptional regulator, LuxR family;
or2953	0.462301	-1.11309	⎯	⎯	Acyltransferase 3;
or2954	0.554637	-0.850384	⎯	⎯	Putative uncharacterized protein;
or2955	0.436984	-1.19435	⎯	⎯	ChaC family protein;
or2956	0.566775	-0.819151	⎯	⎯	Putative sulfate transporter;
or2958	0.55125	-0.85922	⎯	⎯	Probable short-chain dehydrogenase;
or2967	0.449941	-1.15219	⎯	⎯	Methyl-accepting chemotaxis sensory transducer with Pas/Pac sensor;
or2968	0.58124	-0.782794	⎯	⎯	Aerotaxis receptor;
or2969	0.485168	-1.04344	⎯	⎯	D-isomer specific 2-hydroxyacid dehydrogenase NAD-binding;
or2970	0.437441	-1.19284	⎯	⎯	Putative uncharacterized protein;
or2971	0.593699	-0.752196	⎯	⎯	YafC;
or2972	0.436801	-1.19495	⎯	⎯	NADP oxidoreductase coenzyme F420-dependent;
or2973	0.570399	-0.809958	0.299966	-1.73713	PP-loop domain protein;
or2974	0.644385	-0.634006	⎯	⎯	Zinc transport protein zntB;
or2975	0.58684	-0.76896	⎯	⎯	Extracellular solute-binding protein family 5;
or2978	0.48148	-1.05445	⎯	⎯	Redoxin domain protein;
or2996	⎯	⎯	1.67507	0.744224	Short-chain dehydrogenase/reductase SDR;
or3008	⎯	⎯	0.643784	-0.635351	GTP cyclohydrolase-2;
or3009	⎯	⎯	0.601567	-0.733202	Aconitate hydratase 1;
or3010	⎯	⎯	2.10288	1.07237	Glutathione S-transferase domain protein;
or3011	0.596821	-0.74463	⎯	⎯	Pyridoxal kinase;
or3015	0.576414	-0.794822	⎯	⎯	Anhydro-N-acetylmuramic acid kinase;
or3016	0.376232	-1.4103	⎯	⎯	Outer membrane lipoprotein Pcp;
or3017	0.340981	-1.55223	0.678722	-0.559107	Transcriptional regulator slyA;
or3018	0.234448	-2.09266	⎯	⎯	Putative uncharacterized protein;
or3020	⎯	⎯	0.535448	-0.90118	Lactoylglutathione lyase;
or3025	0.478812	-1.06247	⎯	⎯	Cyclopropane-fatty-acyl-phospholipid synthase;
or3030	1.64368	0.716931	⎯	⎯	Amino acid adenylation domain protein;
or3031	1.73609	0.795839	⎯	⎯	Amino acid adenylation domain protein;
or3033	1.93501	0.952338	⎯	⎯	Peptidase S45 penicillin amidase;
or3034	3.92461	1.97255	⎯	⎯	Ornithine cyclodeaminase/mu-crystallin;
or3035	4.86646	2.28287	⎯	⎯	Pyridoxal-5'-phosphate-dependent protein beta subunit;
or3037	Inf	Inf	⎯	⎯	Cation diffusion facilitator family transporter;
or3038	1.99599	0.997107	0.630373	-0.665722	Putative esterase;
or3039	4.94151	2.30495	⎯	⎯	Porin LamB type;
or3040	2.74218	1.45532	⎯	⎯	Glycoside hydrolase family 1;
or3042	2.97882	1.57474	⎯	⎯	Transcriptional antiterminator, BglG;
or3044	0.202557	-2.3036	⎯	⎯	LPP repeat-containing protein;
or3058	0.247312	-2.0156	0.621068	-0.687177	Phosphoenolpyruvate synthase;
or3069	⎯	⎯	0.618818	-0.692414	Dihydroorotate dehydrogenase;
or3070	0.606833	-0.720628	⎯	⎯	Aminopeptidase N;
or3073	0.296317	-1.75479	⎯	⎯	Porin Gram-negative type;
or3075	0.424374	-1.23659	⎯	⎯	Aspartate transaminase;
or3076	0.500883	-0.997456	⎯	⎯	Beta-lactamase domain protein;
or3100	0.235567	-2.08579	⎯	⎯	17 kDa surface antigen;
or3102	0.442195	-1.17724	⎯	⎯	UPF0227 protein PC1_2487;
or3103	0.511676	-0.966697	⎯	⎯	Beta-hexosaminidase;
or3108	0.520977	-0.940709	⎯	⎯	PTS system, glucose-specific IIBC subunit;
or3114	⎯	⎯	2.03275	1.02343	3-oxoacyl-(Acyl-carrier-protein) synthase 2;
or3115	⎯	⎯	1.87767	0.908946	Acyl carrier protein;
or3116	2.33062	1.22072	⎯	⎯	3-oxoacyl-(Acyl-carrier-protein) reductase;
or3117	1.69287	0.75947	2.24553	1.16705	Malonyl CoA-acyl carrier protein transacylase;
or3118	1.83272	0.873988	3.18506	1.67132	3-oxoacyl-(Acyl-carrier-protein) synthase III;
or3121	0.396839	-1.33338	⎯	⎯	Putative uncharacterized protein;
or3124	0.470267	-1.08845	⎯	⎯	Ribonuclease, Rne/Rng family;
or3126	0.363594	-1.4596	⎯	⎯	Dihydroorotase;
or3130	0.400135	-1.32144	⎯	⎯	Lipid A biosynthesis lauroyl (Or palmitoleoyl) acyltransferase;
or3132	0.600028	-0.736898	⎯	⎯	Glucans biosynthesis glucosyltransferase H;
or3133	0.515081	-0.957128	⎯	⎯	Periplasmic glucan biosynthesis protein MdoG;
or3134	3.85673	1.94738	⎯	⎯	Methyl-accepting chemotaxis sensory transducer;
or3147	⎯	⎯	0.615427	-0.700341	PhoH family protein;
or3149	4.45933	2.15683	⎯	⎯	Protein FliZ;
or3150	3.13046	1.64638	⎯	⎯	RNA polymerase sigma factor;
or3151	4.19222	2.06771	⎯	⎯	Putative beta-D-1,6 glucosyltransferase protein;
or3152	3.58785	1.84312	⎯	⎯	Oxidoreductase domain protein;
or3155	3.44058	1.78265	⎯	⎯	DegT/DnrJ/EryC1/StrS aminotransferase;
or3157	4.19646	2.06917	⎯	⎯	Glycosyl transferase, family 2;
or3159	⎯	⎯	2.79722	1.484	Flagellin;
or3160	1.62476	0.70023	⎯	⎯	Flagellar hook-associated protein 2;
or3161	2.733	1.45048	⎯	⎯	Flagellar protein;
or3163	3.93027	1.97463	⎯	⎯	Flagellar hook-basal body complex protein fliE;
or3164	2.21134	1.14492	⎯	⎯	Flagellar M-ring protein FliF;
or3165	2.36557	1.24219	⎯	⎯	Flagellar motor switch protein FliG;
or3166	2.44183	1.28796	⎯	⎯	Flagellar assembly protein FliH/Type III secretion system HrpE;
or3167	2.02781	1.01992	⎯	⎯	Flagellar protein export ATPase FliI;
or3177	1.71631	0.77931	⎯	⎯	Flagellar hook-associated protein 3;
or3178	1.61559	0.692062	⎯	⎯	Flagellar hook-associated protein FlgK;
or3179	1.88291	0.912964	⎯	⎯	Flagellar rod assembly protein/muramidase FlgJ;
or3180	2.33299	1.22218	⎯	⎯	Flagellar P-ring protein;
or3181	1.86921	0.902429	⎯	⎯	Flagellar L-ring protein;
or3182	2.3546	1.23548	⎯	⎯	Flagellar basal-body rod protein FlgG;
or3183	2.37744	1.24941	⎯	⎯	Flagellar basal-body rod protein FlgF;
or3184	1.69878	0.764501	⎯	⎯	Fagellar hook-basal body protein;
or3185	2.93723	1.55446	⎯	⎯	Flagellar hook capping protein;
or3186	2.98775	1.57906	⎯	⎯	Flagellar basal-body rod protein FlgC;
or3187	4.00278	2.001	⎯	⎯	Flagellar basal-body rod protein;
or3192	1.85685	0.892856	⎯	⎯	FlhA protein;
or3194	1.89152	0.919543	⎯	⎯	Chemotaxis phosphatase, CheZ;
or3197	⎯	⎯	1.78185	0.833372	MCP methyltransferase, CheR-type;
or3198	2.35333	1.2347	2.20261	1.13922	Methyl-accepting chemotaxis sensory transducer;
or3199	⎯	⎯	2.05088	1.03624	CheW protein;
or3200	⎯	⎯	1.89932	0.92548	CheA signal transduction histidine kinase;
or3203	4.73194	2.24243	⎯	⎯	Flagellar transcriptional activator FlhC;
or3204	5.4347	2.4422	⎯	⎯	Flagellar transcriptional activator;
or3205	0.361159	-1.46929	⎯	⎯	Methyl-accepting chemotaxis sensory transducer;
or3226	0.43222	-1.21016	⎯	⎯	Periplasmic beta-glucosidase/beta-xylosidase;
or3230	⎯	⎯	1.58348	0.663098	NAD-dependent malic enzyme;
or3239	0.562786	-0.829341	⎯	⎯	ABC transporter, ATP-binding component;
or3273	0.584988	-0.773522	0.596829	-0.744611	Enolase;
or3277	0.352293	-1.50515	⎯	⎯	Putative uncharacterized protein;
or3290	0.214117	-2.22353	⎯	⎯	Acetyltransferase;
or3301	1.47643	0.562113	⎯	⎯	Synthetase CbsF;
or3310	1.99765	0.998302	⎯	⎯	Glycosyl transferase family 28;
or3316	1.69325	0.759797	⎯	⎯	RND efflux system, outer membrane lipoprotein, NodT family;
or3317	1.48939	0.574722	⎯	⎯	Transporter, hydrophobe/amphiphile efflux-1 (HAE1) family;
or3318	1.6907	0.757624	⎯	⎯	Efflux transporter, RND family, MFP subunit;
or3320	2.04984	1.03551	⎯	⎯	Drug resistance transporter, Bcr/CflA subfamily;
or3321	2.29537	1.19872	⎯	⎯	ROK family protein;
or3323	3.05481	1.61108	⎯	⎯	Putative uncharacterized protein;
or3324	3.14773	1.65431	⎯	⎯	ABC transporter related;
or3325	⎯	⎯	0.578532	-0.789532	Periplasmic binding protein/LacI transcriptional regulator;
or3326	2.48381	1.31255	⎯	⎯	DNA-binding transcriptional repressor;
or3329	0.436416	-1.19622	⎯	⎯	Formate dehydrogenase, gamma subunit;
or3331	0.584304	-0.775209	0.426187	-1.23044	Formate dehydrogenase, alpha subunit;
or3333	⎯	⎯	0.372885	-1.4232	Phosphatase;
or3351	0.61267	-0.706817	⎯	⎯	Putative uncharacterized protein;
or3357	⎯	⎯	0.257696	-1.95626	NHL repeat containing protein;
or3359	0.387818	-1.36655	⎯	⎯	Putative uncharacterized protein PE_PGRS23;
or3360	0.425892	-1.23144	⎯	⎯	Putative uncharacterized protein;
or3361	⎯	⎯	0.129397	-2.95012	Putative uncharacterized protein PE_PGRS23;
or3363	0.523666	-0.933281	⎯	⎯	Acyl-CoA dehydrogenase domain protein;
or3366	0.368668	-1.43961	⎯	⎯	Putative uncharacterized protein;
or3367	0.304682	-1.71462	⎯	⎯	Proton-translocating NADH-quinone oxidoreductase, chain N;
or3371	0.438584	-1.18908	⎯	⎯	NADH dehydrogenase (Quinone);
or3373	0.615669	-0.699772	⎯	⎯	NADH dehydrogenase I subunit H;
or3377	0.562959	-0.828897	⎯	⎯	NADH-quinone oxidoreductase subunit C/D;
or3385	⎯	⎯	0.629433	-0.667875	UPF0304 protein Dd586_2754;
or3393	1.66836	0.738426	⎯	⎯	Ethanolamin permease;
or3400	⎯	⎯	0.579007	-0.788347	Cationic amino acid ABC transporter, periplasmic binding protein;
or3402	1.64479	0.717906	⎯	⎯	Amidophosphoribosyltransferase;
or3405	1.74287	0.801467	⎯	⎯	FolC bifunctional protein;
or3406	⎯	⎯	2.0434	1.03097	Acetyl-CoA carboxylase, carboxyl transferase, beta subunit;
or3408	1.60567	0.683172	⎯	⎯	tRNA pseudouridine synthase A;
or3409	1.66853	0.738581	⎯	⎯	Aspartate-semialdehyde dehydrogenase;
or3410	1.6208	0.696709	⎯	⎯	Erythronate-4-phosphate dehydrogenase;
or3411	1.85698	0.892957	⎯	⎯	Histidine kinase;
or3412	1.98771	0.991106	⎯	⎯	Two component transcriptional regulator, winged helix family;
or3413	1.62283	0.698514	⎯	⎯	Putative uncharacterized protein;
or3417	⎯	⎯	1.89469	0.92196	Beta-ketoacyl synthase;
or3429	0.332983	-1.58648	⎯	⎯	Putative uncharacterized protein;
or3446	0.285567	-1.8081	⎯	⎯	5'-nucleotidase, lipoprotein e(P4) family;
or3460	2.99459	1.58236	⎯	⎯	General secretion pathway protein I;
or3461	2.42604	1.2786	⎯	⎯	General secretion pathway protein H;
or3464	2.08448	1.05969	⎯	⎯	General secretory pathway protein E;
or3465	1.9204	0.941406	⎯	⎯	General secretion pathway protein D;
or3469	0.327682	-1.60963	⎯	⎯	Putative aminotransferase;
or3478	0.217188	-2.20299	⎯	⎯	CarF;
or3480	0.39512	-1.33964	⎯	⎯	Carbapenem antibiotics biosynthesis protein CarD;
or3481	0.207537	-2.26856	0.472283	-1.08228	CarC;
or3482	0.312872	-1.67635	0.462596	-1.11217	CarB;
or3483	0.296212	-1.7553	0.510838	-0.969063	CarA;
or3486	0.394982	-1.34014	⎯	⎯	Aldehyde Dehydrogenase;
or3487	0.315869	-1.6626	⎯	⎯	hypothetical protein 3085293:3085469 reverse MW:6517
or3492	2.6816	1.4231	⎯	⎯	Undecaprenyl-phosphate glucose phosphotransferase;
or3493	3.43949	1.7822	⎯	⎯	Phosphomannomutase;
or3500	6.99934	2.80722	⎯	⎯	Glycosyl transferase, group 1;
or3503	12.3838	3.63038	⎯	⎯	Polysaccharide biosynthesis protein;
or3504	2.96267	1.5669	⎯	⎯	Tyrosine-protein kinase;
or3512	0.290771	-1.78205	⎯	⎯	Transcriptional regulator protein;
or3517	0.221849	-2.17235	⎯	⎯	Putative uncharacterized protein;
or3528	0.524115	-0.932045	⎯	⎯	Polar amino acid ABC transporter, inner membrane subunit;
or3532	0.595337	-0.748222	⎯	⎯	Imidazolonepropionase;
or3533	0.354039	-1.49802	⎯	⎯	N-formylglutamate amidohydrolase;
or3534	0.577427	-0.79229	⎯	⎯	Bifunctional protein folD;
or3537	0.459691	-1.12126	⎯	⎯	DoxX family protein;
or3538	0.490824	-1.02672	⎯	⎯	Peptidyl-prolyl cis-trans isomerase;
or3540	0.538658	-0.892558	⎯	⎯	Phosphoribosylaminoimidazole carboxylase, catalytic subunit;
or3542	0.284649	-1.81274	⎯	⎯	Serine transporter;
or3543	0.484128	-1.04654	0.558327	-0.840818	L-serine dehydratase 1;
or3545	0.524019	-0.932308	⎯	⎯	Helix-turn-helix domain protein;
or3546	0.608533	-0.716592	⎯	⎯	Polyphosphate kinase;
or3553	0.673809	-0.569589	⎯	⎯	Peptidase C14 caspase catalytic subunit p20;
or3554	⎯	⎯	0.278433	-1.8446	Putative uncharacterized protein;
or3555	0.426331	-1.22995	⎯	⎯	Putative uncharacterized protein;
or3560	⎯	⎯	2.19618	1.135	Methylglyoxal synthase;
or3564	9.04905	3.17777	⎯	⎯	Regulator of competence-specific genes;
or3566	0.375775	-1.41206	⎯	⎯	OmpA domain protein transmembrane region-containing protein;
or3640	⎯	⎯	0.680681	-0.55495	Nucleoside diphosphate kinase;
or3649	⎯	⎯	1.73136	0.791903	NifU-like protein;
or3651	0.608403	-0.716902	⎯	⎯	Transcriptional regulator, BadM/Rrf2 family;
or3664	⎯	⎯	1.62269	0.698384	Nitrogen regulatory protein P-II;
or3674	⎯	⎯	0.529093	-0.918408	Putative uncharacterized protein;
or3676	0.581234	-0.78281	0.568239	-0.815429	Agglutination protein;
or3677	0.536082	-0.899476	⎯	⎯	Putative toxin secretion ATP-binding protein;
or3710	⎯	⎯	0.360097	-1.47354	Iron-containing alcohol dehydrogenase;
or3728	0.523747	-0.933057	⎯	⎯	Transcriptional regulator, TraR/DksA family;
or3730	1.51976	0.603846	⎯	⎯	Poly(A) polymerase;
or3759	0.480981	-1.05595	⎯	⎯	ATP-dependent chaperone ClpB;
or3761	1.89534	0.922457	⎯	⎯	Pseudouridine synthase;
or3763	0.440029	-1.18433	0.603468	-0.72865	Sigma 54 modulation protein/ribosomal protein S30EA;
or3765	1.65062	0.72301	⎯	⎯	Chorismate mutase;
or3766	2.26199	1.17759	⎯	⎯	Phospho-2-dehydro-3-deoxyheptonate aldolase;
or3767	3.20062	1.67835	⎯	⎯	Two component transcriptional regulator, LytTR family;
or3770	0.528813	-0.919171	⎯	⎯	tRNA (guanine-N(1)-)-methyltransferase;
or3771	0.590726	-0.759439	⎯	⎯	Ribosome maturation factor rimM;
or3773	0.543536	-0.879552	⎯	⎯	Signal recognition particle protein;
or3775	0.422006	-1.24467	⎯	⎯	S-ribosylhomocysteine lyase;
or3778	⎯	⎯	0.118705	-3.07455	Carbon storage regulator homolog;
or3779	0.461091	-1.11688	⎯	⎯	Alanyl-tRNA synthetase;
or3780	3.53157	1.82031	⎯	⎯	Regulatory protein RecX;
or3781	3.72359	1.89669	2.82507	1.49829	Protein recA;
or3782	8.12475	3.02232	⎯	⎯	CinA domain protein;
or3788	0.534005	-0.905075	⎯	⎯	Outer membrane efflux protein;
or3796	1.73025	0.79098	⎯	⎯	Methyl-accepting chemotaxis sensory transducer;
or3800	1.96808	0.976791	1.83184	0.873292	Single-stranded DNA-binding protein;
or3801	7.68082	2.94126	⎯	⎯	RNA-directed DNA polymerase;
or3821	0.416626	-1.26317	⎯	⎯	Periplasmic solute binding protein;
or3822	0.334541	-1.57975	⎯	⎯	Putative uncharacterized protein;
or3825	0.58621	-0.77051	⎯	⎯	Dehydratase, YjhG/YagF family;
or3826	0.539371	-0.89065	⎯	⎯	Dihydrodipicolinate synthetase;
or3827	0.533352	-0.906839	⎯	⎯	ABC transporter related;
or3845	0.614334	-0.702904	⎯	⎯	Dihydrolipoyl dehydrogenase;
or3856	2.51269	1.32923	⎯	⎯	Putative major pilin subunit;
or3857	3.15312	1.65678	⎯	⎯	Type II secretion system protein E;
or3858	1.81294	0.858333	⎯	⎯	Type II secretion system protein;
or3868	0.488849	-1.03254	⎯	⎯	Cell division protein ftsZ;
or3876	1.57003	0.650793	⎯	⎯	Phospho-N-acetylmuramoyl-pentapeptide-transferase;
or3883	2.13305	1.09292	⎯	⎯	Putative uncharacterized protein;
or3892	0.321576	-1.63677	⎯	⎯	Tryptophanase leader peptide;
or3893	0.645554	-0.63139	⎯	⎯	Tryptophanase;
or3924	0.572502	-0.804647	⎯	⎯	Dihydrodipicolinate reductase;
or3929	⎯	⎯	0.599845	-0.737337	Riboflavin biosynthesis protein RibF;
or3933	0.501365	-0.996066	⎯	⎯	Chaperone protein dnaJ;
or3934	0.612333	-0.707613	⎯	⎯	Chaperone protein dnaK;
or3936	0.204732	-2.28819	⎯	⎯	GPR1/FUN34/yaaH family protein;
or3940	0.477514	-1.06639	⎯	⎯	Transaldolase;
or3942	0.575918	-0.796065	⎯	⎯	Threonine synthase;
or3943	0.471785	-1.0838	⎯	⎯	Homoserine kinase;
or3944	0.511868	-0.966155	⎯	⎯	Aspartate kinase;
or3945	0.432575	-1.20898	⎯	⎯	RNA methyltransferase, TrmH family, group 1;
or3946	0.52776	-0.922045	⎯	⎯	Aerobic respiration control protein;
or3948	0.561626	-0.832319	⎯	⎯	Transcriptional regulator, AraC family;
or3952	0.631623	-0.662865	⎯	⎯	Lytic transglycosylase catalytic;
or3953	⎯	⎯	1.98554	0.989531	ABC transporter related;
or3955	0.525449	-0.928376	⎯	⎯	D-isomer specific 2-hydroxyacid dehydrogenase NAD-binding protein;
or3957	0.468137	-1.095	⎯	⎯	Transcriptional regulator, ArgP, LysR family;
or3958	0.610811	-0.711202	⎯	⎯	Putative exported protein;
or3959	0.403022	-1.31107	⎯	⎯	Arginine exporter protein ArgO;
or3960	0.477744	-1.06569	⎯	⎯	Transcriptional regulator, IclR family;
or3962	0.620705	-0.688019	⎯	⎯	Inner-membrane translocator;
or3965	0.659162	-0.601296	⎯	⎯	MscS Mechanosensitive ion channel;
or3966	0.536796	-0.897555	0.578085	-0.790646	Fructose-bisphosphate aldolase, class II;
or3967	0.589104	-0.763405	0.675379	-0.56623	Phosphoglycerate kinase;
or3984	⎯	⎯	0.511004	-0.968594	Fructose-1,6-bisphosphatase class 1;
or3988	0.564176	-0.825782	⎯	⎯	HflC protein;
or3989	0.563877	-0.826549	⎯	⎯	Putative phage-related protein;
or3998	3.67566	1.878	⎯	⎯	Putative uncharacterized protein;
or4005	0.336326	-1.57207	⎯	⎯	Putative uncharacterized protein;
or4006	0.266518	-1.9077	⎯	⎯	Putative uncharacterized protein;
or4007	0.419943	-1.25173	⎯	⎯	Putative uncharacterized protein;
or4009	0.254843	-1.97232	⎯	⎯	Putative uncharacterized protein;
or4011	0.442298	-1.17691	⎯	⎯	Transcriptional regulator, MarR family;
or4012	0.602694	-0.730502	⎯	⎯	AbgT transporter family;
or4038	0.620016	-0.689624	⎯	⎯	L-histidine-binding protein;
or4054	0.685753	-0.54424	0.488964	-1.0322	Fumarate reductase, flavoprotein subunit;
or4055	0.594392	-0.750512	⎯	⎯	Succinate dehydrogenase and fumarate reductase iron-sulfur protein;
or4057	0.520038	-0.943311	⎯	⎯	Fumarate reductase subunit D;
or4066	⎯	⎯	0.637376	-0.649783	Aspartate carbamoyltransferase;
or4067	⎯	⎯	0.621044	-0.687233	Aspartate carbamoyltransferase regulatory chain;
or4082	0.518426	-0.947791	⎯	⎯	Putative hemagglutinin/hemolysin-related protein;
or4083	0.359558	-1.4757	⎯	⎯	Putative uncharacterized protein;
or4091	0.233445	-2.09885	0.256369	-1.9637	Phosphatidylserine decarboxylase-related;
or4092	0.498664	-1.00386	⎯	⎯	Peptidase U34 dipeptidase;
or4094	⎯	⎯	0.195271	-2.35645	Arginyl-tRNA synthetase;
or4095	0.362957	-1.46213	⎯	⎯	Transcriptional regulator, histidine utilization repressor, GntR family;
or4096	0.435973	-1.19769	⎯	⎯	Histidine ammonia-lyase;
or4097	0.530036	-0.915838	⎯	⎯	Urocanate hydratase;
or4140	3.09948	1.63203	⎯	⎯	Tail assembly chaperone gp38;
or4141	3.90282	1.96452	⎯	⎯	Putative tail fiber protein;
or4142	2.86002	1.51602	⎯	⎯	Putative bacteriophage protein;
or4143	2.64705	1.40439	⎯	⎯	Putative bacteriophage protein;
or4144	2.13458	1.09395	⎯	⎯	Putative bacteriophage protein;
or4145	2.44951	1.29249	⎯	⎯	Putative bacteriophage protein;
or4149	2.06235	1.04429	⎯	⎯	Putative uncharacterized protein;
or4150	1.94487	0.959672	⎯	⎯	Putative bacteriophage protein;
or4151	2.19887	1.13676	⎯	⎯	Putative uncharacterized protein;
or4152	2.25108	1.17062	⎯	⎯	Lytic transglycosylase, catalytic;
or4153	2.44224	1.28821	⎯	⎯	Putative uncharacterized protein;
or4154	2.60604	1.38186	⎯	⎯	Putative bacteriophage protein;
or4155	2.01243	1.00894	⎯	⎯	Putative uncharacterized protein;
or4156	2.06594	1.0468	⎯	⎯	Putative bacteriophage protein;
or4157	2.09943	1.07	⎯	⎯	Putative uncharacterized protein;
or4158	1.98026	0.98569	⎯	⎯	Putative bacteriophage protein;
or4159	1.93119	0.949488	⎯	⎯	Hypothetical phage protein;
or4160	1.71867	0.781296	⎯	⎯	Putative bacteriophage protein;
or4161	2.05039	1.0359	⎯	⎯	Putative bacteriophage protein;
or4162	2.172	1.11902	⎯	⎯	Putative bacteriophage protein;
or4163	2.24088	1.16407	⎯	⎯	Putative uncharacterized protein STY2037;
or4164	2.01007	1.00724	⎯	⎯	Putative bacteriophage protein;
or4165	2.10694	1.07515	⎯	⎯	Phage-associated protein, family;
or4166	1.68699	0.754452	⎯	⎯	Putative bacteriophage protein;
or4167	1.71844	0.781103	⎯	⎯	Putative bacteriophage protein;
or4169	2.297	1.19975	⎯	⎯	Predicted CDS Pa_2_6160;
or4170	1.83497	0.87576	⎯	⎯	Putative uncharacterized protein;
or4171	1.68765	0.755017	⎯	⎯	Lysozyme;
or4173	1.72066	0.782966	⎯	⎯	Putative DNA adenine methylase;
or4174	1.69824	0.764041	⎯	⎯	Gifsy-1 prophage RegQ;
or4177	1.66577	0.73619	⎯	⎯	NinB protein;
or4179	1.57255	0.653108	⎯	⎯	Putative cytosine-specific modification methylase;
or4183	1.62667	0.701919	⎯	⎯	DNA replication protein DnaC;
or4184	1.646	0.718967	⎯	⎯	Conserved domain protein;
or4185	1.70618	0.77077	⎯	⎯	Predicted protein;
or4186	1.68913	0.756283	⎯	⎯	Regulatory protein CII;
or4192	1.69623	0.762328	⎯	⎯	DNA polymerase III, epsilon subunit;
or4194	1.52037	0.604426	⎯	⎯	Putative uncharacterized protein;
or4196	1.55938	0.640969	⎯	⎯	Putative phage integrase;
or4202	⎯	⎯	0.569994	-0.810982	Aminoacyl-histidine dipeptidase;
or4234	0.65104	-0.619182	⎯	⎯	Glycine betaine/L-proline transport system permease protein;
or4235	⎯	⎯	0.386574	-1.37118	Substrate-binding region of ABC-type glycine betaine transport system;
or4250	0.469572	-1.09058	⎯	⎯	Binding-protein-dependent transport systems inner membrane component;
or4255	0.343106	-1.54327	0.268463	-1.89721	RNA polymerase sigma factor;
or4256	0.417267	-1.26096	⎯	⎯	Peptidase M23;
or4292	1.75764	0.813644	⎯	⎯	Putative uncharacterized protein;
or4294	⎯	⎯	1.78666	0.837263	DNA ligase;
or4295	2.04358	1.0311	2.47548	1.30771	RfaE bifunctional protein;
or4309	0.232465	-2.10491	⎯	⎯	Putative uncharacterized protein;
or4327	0.648266	-0.625342	⎯	⎯	30S ribosomal protein S6;
or4338	1.90012	0.926087	⎯	⎯	Twitching motility protein;
or4376	⎯	⎯	6.3769	2.67285	Peroxiredoxin;
or4412	0.303402	-1.7207	⎯	⎯	Putative uncharacterized protein;
